# Supplementary material for: Study on the mechanism of action of colchicine in the treatment of coronary artery disease based on network pharmacology and molecular docking technology
Source: Front Pharmacol. 2023 Jun 19;14:1147360. doi: 10.3389/fphar.2023.1147360 (PMC10315633; doi:10.3389/fphar.2023.1147360)
Supplement: Supplementary file 1 [file Table1.XLSX]

## Sheet: Message
MOL013158 colchinine CAS：64-86-8
MW	AlogP	Hdon	Hacc	OB (%)	Caco-2	BBB	DL	FASA-	TPSA	RBN	HL
455.6	1	1	7	3.85	0.52	0.1	0.78	83.09	0.16	5

## Sheet: Drug
Mol ID	Tatget	Gene	Source
MOL013158	Nuclear receptor coactivator 2	NCOA2	TCMSP
MOL013158	Tubulin beta-1 chain	TUBB1	Swiss
MOL013158	Histone deacetylase 6	HDAC6	Swiss
MOL013158	Histone deacetylase 1	HDAC1	Swiss
MOL013158	Histone deacetylase 3	HDAC3	Swiss
MOL013158	Histone deacetylase 2	HDAC2	Swiss
MOL013158	NONE	CCL24	Pharmmapper
MOL013158	Tryptophanyl-tRNA synthetase	WARS2	Pharmmapper
MOL013158	Receptor-type tyrosine-protein phosphatase eta	PTPRJ	Pharmmapper
MOL013158	Succinate dehydrogenase flavoprotein subunit	SDHA	Pharmmapper
MOL013158	Very long-chain specific acyl-CoA dehydrogenase, mitochondrial	ACADL	Pharmmapper
MOL013158	Centrin-2	CETN2	Pharmmapper
MOL013158	Actin, alpha skeletal muscle	ACTA1	Pharmmapper
MOL013158	Oligoribonuclease	REXO2	Pharmmapper
MOL013158	Electron transfer flavoprotein subunit beta	ETFB	Pharmmapper
MOL013158	Uracil-DNA glycosylase	UNG	Pharmmapper
MOL013158	Protein CBFA2T1	RUNX1T1	Pharmmapper
MOL013158	Internal protein I	SNX27	Pharmmapper
MOL013158	Prothrombin	F2	Pharmmapper
MOL013158	Elongation factor 1-beta	EEF1B2	Pharmmapper
MOL013158	Annexin A5	ANXA5	Pharmmapper
MOL013158	Tight junction protein ZO-1	TJP1	Pharmmapper
MOL013158	Fructose-bisphosphate aldolase	ALDOA	Pharmmapper
MOL013158	Nucleobindin-1	NUCB1	Pharmmapper
MOL013158	3-oxoacyl-[acyl-carrier-protein] synthase, mitochondrial	OXSM	Pharmmapper
MOL013158	tRNA-splicing endonuclease	TSEN54	Pharmmapper
MOL013158	Transcription initiation factor TFIID subunit 9	AK6	Pharmmapper
MOL013158	Mitochondrial import inner membrane translocase subunit TIM9	TIMM9	Pharmmapper
MOL013158	Vacuolar-sorting protein SNF8	SNF8	Pharmmapper
MOL013158	DNA ligase	LIG1	Pharmmapper
MOL013158	Dr1-associated corepressor	DRAP1	Pharmmapper
MOL013158	Probable ATP-dependent RNA helicase DDX58	DDX58	Pharmmapper
MOL013158	Thymocyte selection-associated high mobility group box protein TOX	TOX	Pharmmapper
MOL013158	Signal recognition particle 19 kDa protein	SRP19	Pharmmapper
MOL013158	Odorant-binding protein	OBP2A	Pharmmapper
MOL013158	Glutathione reductase	GSR	Pharmmapper
MOL013158	Dehydrogenase/reductase SDR family member 1	DHRS1	Pharmmapper
MOL013158	Disabled homolog 1	DAB1	Pharmmapper
MOL013158	Melanoma-associated antigen 4	MAGEA4	Pharmmapper
MOL013158	Glutamyl-tRNA(Gln) amidotransferase subunit A	GATB	Pharmmapper
MOL013158	Delta(3,5)-Delta(2,4)-dienoyl-CoA isomerase, mitochondrial	ECH1	Pharmmapper
MOL013158	DNA polymerase sliding clamp A	HUS1	Pharmmapper
MOL013158	Calmodulin	PCP4	Pharmmapper
MOL013158	Glycoprotein D	ACKR1	Pharmmapper
MOL013158	Glucose-6-phosphate isomerase	GPI	Pharmmapper
MOL013158	Glutamate carboxypeptidase 2	FOLH1	Pharmmapper
MOL013158	Myocyte-specific enhancer factor 2A	MEF2A	Pharmmapper
MOL013158	Replication protein A 70 kDa DNA-binding subunit	RPA1	Pharmmapper
MOL013158	Tyrosyl-tRNA synthetase	YARS2	Pharmmapper
MOL013158	Thiamin pyrophosphokinase 1	TPK1	Pharmmapper
MOL013158	Receptor tyrosine-protein kinase erbB-2	ERBB2	Pharmmapper
MOL013158	O-phosphoseryl-tRNA(Sec) selenium transferase	SEPSECS	Pharmmapper
MOL013158	Glandular kallikrein	KLK1	Pharmmapper
MOL013158	Adenosylhomocysteinase	AHCY	Pharmmapper
MOL013158	Alpha-(1,6)-fucosyltransferase	FUT8	Pharmmapper
MOL013158	Zinc finger protein 347	ZNF347	Pharmmapper
MOL013158	Replication protein A 14 kDa subunit	RPA3	Pharmmapper
MOL013158	Capsid protein	TRIM5	Pharmmapper
MOL013158	Exportin-T	XPOT	Pharmmapper
MOL013158	5-3 exoribonuclease 2	XRN2	Pharmmapper
MOL013158	Cold shock domain-containing protein E1	CSDE1	Pharmmapper
MOL013158	Uracil phosphoribosyltransferase	UPRT	Pharmmapper
MOL013158	GMP reductase	GMPR	Pharmmapper
MOL013158	Elongation factor Tu	EEF1A1	Pharmmapper
MOL013158	Paired amphipathic helix protein Sin3b	SIN3B	Pharmmapper
MOL013158	Ornithine decarboxylase antizyme	OAZ3	Pharmmapper
MOL013158	Myeloperoxidase	MPO	Pharmmapper
MOL013158	Enhancer of mRNA-decapping protein 3	EDC3	Pharmmapper
MOL013158	Methylthioribose-1-phosphate isomerase	MRI1	Pharmmapper
MOL013158	NADP-dependent malic enzyme	ME1	Pharmmapper
MOL013158	Protein traM	SRP54	Pharmmapper
MOL013158	Aspartate aminotransferase, cytoplasmic	GOT1	Pharmmapper
MOL013158	Cytochrome b5	CYB5A	Pharmmapper
MOL013158	T-cell surface glycoprotein CD1b	CD1B	Pharmmapper
MOL013158	Ornithine decarboxylase, inducible	OAZ1	Pharmmapper
MOL013158	Acetylcholinesterase	ACHE	Pharmmapper
MOL013158	Histone H3.2	HIST2H3D	Pharmmapper
MOL013158	Thymidine kinase	TK1	Pharmmapper
MOL013158	Peroxisome proliferator-activated receptor alpha	PPARA	Pharmmapper
MOL013158	RalBP1-associated Eps domain-containing protein 1	REPS1	Pharmmapper
MOL013158	Flotillin-2	FLOT2	Pharmmapper
MOL013158	Signal recognition 54 kDa protein	SRP54	Pharmmapper
MOL013158	Phenylethylamine oxidase	AOC2	Pharmmapper
MOL013158	Protein numb	LNX2	Pharmmapper
MOL013158	Rho GTPase-activating protein 11A	ARHGAP11A	Pharmmapper
MOL013158	Fibrinogen alpha chain	FGA	Pharmmapper
MOL013158	Rho guanine nucleotide exchange factor 12	ARHGEF12	Pharmmapper
MOL013158	D-tyrosyl-tRNA(Tyr) deacylase	DTD2	Pharmmapper
MOL013158	DNA polymerase processivity component	POLD4	Pharmmapper
MOL013158	Succinate dehydrogenase [ubiquinone] flavoprotein subunit, mitochondrial	SDHA	Pharmmapper
MOL013158	Heterogeneous nuclear ribonucleoprotein R	HNRNPR	Pharmmapper
MOL013158	Transient receptor potential cation channel subfamily M member 7	TRPM7	Pharmmapper
MOL013158	Calmodulin-like protein 3	CALML3	Pharmmapper
MOL013158	Myoneurin	MYNN	Pharmmapper
MOL013158	Protein S100-A11	S100A11	Pharmmapper
MOL013158	Heterogeneous nuclear ribonucleoprotein Q	SYNCRIP	Pharmmapper
MOL013158	Tumor protein p73	TP73	Pharmmapper
MOL013158	Cdc42-interacting protein 4	TRIP10	Pharmmapper
MOL013158	Calpain-2 catalytic subunit	CAPN2	Pharmmapper
MOL013158	Biliverdin reductase A	BLVRA	Pharmmapper
MOL013158	Isoleucyl-tRNA synthetase	IARS2	Pharmmapper
MOL013158	Superoxide dismutase [Mn], mitochondrial	SOD2	Pharmmapper
MOL013158	Acyl-CoA dehydrogenase, short-chain specific	ACADS	Pharmmapper
MOL013158	Acyl-coenzyme A oxidase 1, peroxisomal	ACOX1	Pharmmapper
MOL013158	Regulator of nonsense transcripts 3B	UPF3B	Pharmmapper
MOL013158	Troponin C, skeletal muscle	TNNC2	Pharmmapper
MOL013158	Ribose-phosphate pyrophosphokinase 1	PRPS1	Pharmmapper
MOL013158	DNA primase	PRIM1	Pharmmapper
MOL013158	Serine/threonine-protein kinase VRK2	VRK2	Pharmmapper
MOL013158	Malate dehydrogenase	ME2	Pharmmapper
MOL013158	RalBP1-associated Eps domain-containing protein 2	REPS2	Pharmmapper
MOL013158	Glycerate kinase	GLYCTK	Pharmmapper
MOL013158	Cbp/p300-interacting transactivator 2	CITED2	Pharmmapper
MOL013158	Acrosin	ACR	Pharmmapper
MOL013158	Ubiquitin carboxyl-terminal hydrolase 19	USP19	Pharmmapper
MOL013158	Rhodopsin	RHO	Pharmmapper
MOL013158	Histone H3	HIST2H3PS2	Pharmmapper
MOL013158	N-acetylneuraminate lyase	NPL	Pharmmapper
MOL013158	Myelin P2 protein	PMP2	Pharmmapper
MOL013158	Ras-related protein Rab-7a	RAB7A	Pharmmapper
MOL013158	Single-stranded DNA-binding protein	RPA1	Pharmmapper
MOL013158	NADH-cytochrome b5 reductase 3	CYB5R3	Pharmmapper
MOL013158	Replication factor A	CDT1	Pharmmapper
MOL013158	High mobility group protein B2	HMGB2	Pharmmapper
MOL013158	NHP2-like protein 1	NHP2L1	Pharmmapper
MOL013158	Rho GTPase-activating protein 5	ARHGAP5	Pharmmapper
MOL013158	Acyl-CoA-binding domain-containing protein 7	ACBD7	Pharmmapper
MOL013158	ADP-ribosyl cyclase 1	CD38	Pharmmapper
MOL013158	Ubiquitin-like protein 5	UBL5	Pharmmapper
MOL013158	L-lactate dehydrogenase C chain	LDHC	Pharmmapper
MOL013158	Protein S100-A12	S100A12	Pharmmapper
MOL013158	Cytochrome c	CYCS	Pharmmapper
MOL013158	Nucleoside diphosphate kinase	NME2	Pharmmapper
MOL013158	Cytochrome b	MT-CYB	Pharmmapper
MOL013158	Delta-aminolevulinic acid dehydratase	ALAD	Pharmmapper
MOL013158	Dihydropyrimidinase	DPYS	Pharmmapper
MOL013158	Methionine aminopeptidase	METAP1D	Pharmmapper
MOL013158	Creatine kinase M-type	CKM	Pharmmapper
MOL013158	Transcription elongation factor A protein 3	TCEA3	Pharmmapper
MOL013158	Transcription initiation factor TFIID subunit 13	TAF13	Pharmmapper
MOL013158	Harmonin	USH1C	Pharmmapper
MOL013158	Transcription factor E	FERD3L	Pharmmapper
MOL013158	Riboflavin kinase	RFK	Pharmmapper
MOL013158	Glutathione S-transferase	HPGDS	Pharmmapper
MOL013158	Gigaxonin	GAN	Pharmmapper
MOL013158	72 kDa type IV collagenase	MMP2	Pharmmapper

## Sheet: Disease
GeneCard=7716	OMIM=550	DrugBank=68	DisGENet=1576	TTD=19
APOE	ABCA1	ABCB1	APOE	FGF1
LMNA	ABCA4	ABCB1	APOB	FGFR1
SCN5A	ABCB1	ABCB11	LDLR	HTR2B
NKX2-5	ABCB4	ABCB11	LPA	LCAT
IL6	ABCG8	ABCC2	MTHFR	ADRB1
ACE	ABL1	ABCC2	PLA2G7	ABCA1
GATA4	AD10	ABCC2	HNF1A	CFB
LDLR	AD11	ABCG2	TCF7L2	PCSK9
TBX5	AD12	CYP1A1	ZC3HC1	GRIA
TNF	AD13	CYP1A2	ABCG5	NOS2
NOS3	AD14	CYP2B6	DNAH11	MYC mRNA
GATA6	AD15	CYP2C19	CX3CR1	HTR1A
APOB	AD17	CYP2C19	ACE	CRP mRNA
PRKAG2	AD7CNTP	CYP2C19	MRAS	LPA mRNA
ABCA1	ADAM17	CYP2C8	LPL	PCSK9 mRNA
IL10	ADH1C	CYP2C8	MMP3	SQLE
PKD1	ADRA2C	CYP2C8	PON1	FGFR3
MYH6	AGL	CYP2C9	CD36	PDGFR
JAG1	AIS2	CYP2C9	IRS1	ADORA2A
CRP	AIS3	CYP2D6	VKORC1
GJA1	AIS4	CYP3A4	CCDC92
VWF	AITD1	CYP3A4	ESR2
APOA1	AITD2	CYP3A4	PLAU
MYH7	APC	CYP3A5	EDN1
PSEN1	ARPC1B	HDAC2	MIR17HG
GAA	ATG16L1	HDAC2	MMP9
MYBPC3	ATP1A1	HDAC2	MACO1
FBN1	ATP2C1	HMGCR	CCL2
TTN	BCKDHB	HMGCR	CCR5
TGFB1	BMPR2	HMGCR	CD40LG
MMP3	CAV3	ITGAL	MIF
DSP	CD36	PON3	CDKN2B-AS1
NPPB	CDK13	PPARA	ABCC9
TNNT2	CELIAC10	SLC15A1	CETP
PTPN11	CELIAC11	SLC16A1	ABCA1
PKD2	CELIAC12	SLC22A11	ALDH2
KCNQ1	CELIAC2	SLC22A6	PHACTR1
GLA	CELIAC6	SLC22A7	PCSK9
MIR21	CELIAC7	SLC22A8	ABO
IL1B	CELIAC8	SLC22A8	KCNJ8
PON1	CELIAC9	SLCO1A2	LIPC
TNNI3	CHCHD2	SLCO1A2	LOX
CD36	CHDS2	SLCO1B1	ALOX5
RYR1	CHDS5	SLCO1B1	HMGCR
MTHFR	CHDS8	SLCO1B1	IL6R
NOTCH1	CHDS9	SLCO1B1	TCF21
NPC1	CHDT3	SLCO1B3	ADAMTS7
MAPK1	CMT2H	SLCO1B3	PLPP3
ALB	COPA	SLCO1B3	SCARB1
TRPM4	COPD	SLCO1B3	PECAM1
NOD2	CRB2	SLCO2B1	LIPA
TP53	CTLA4	SLCO2B1	FADS1
LPA	CX3CR1	SLCO2B1	SLC22A3
LPL	DBT	SLCO2B1	LPAL2
PPARG	DHTKD1	UGT1A1	NR1H3
INS	DHX16	UGT1A1	COL4A2
PTEN	DJ1	UGT1A1	MIA3
NPPA	DNAJB11	UGT1A3	JCAD
SMPD1	DNAJC6	UGT1A3	FADS2
APP	DZIP1L	UGT1A3	SH2B3
TBX20	ECE1	UGT1A9	AR
CX3CR1	ECM1	UGT2B17	SMAD3
MEF2A	EGFR	UGT2B4	ADTRP
CHDS1	EIF4G1	UGT2B7	ZPR1
ACTA2	ELOVL4	UGT2B7	CYP17A1
AGTR1	ENPP1	UGT2B7	CELSR2
HAND2	FARSB		ABCG8
AGT	FCYT		SMARCA4
HFE	FIG4		FTO
F2	FLT4		PROCR
IFNG	FOXD3		GALNT2
EDN1	GARS1		MTHFD1L
VEGFA	GATA4		GCKR
MIR17	GBA		ZFHX3
HLA-DRB1	GBD2		UBE2Z
ELN	GBD3		BRAP
PCSK9	GBE1		KCTD10
MIR155	GDAP1		FLT1
CTLA4	GDNF		ANKS1A
MIR145	GIGYF2		KCNJ11
TTR	GJA1		ATP2B1
MMP9	GLE1		CNNM2
TLR4	GNB4		WDR12
ESR1	GYG1		SVEP1
MFN2	HAND1		HHIPL1
SERPINE1	HAND2		ALDH1A2
NODAL	HARS1		ZSCAN16-AS1
PIK3CA	HDL3		LINC00240
LAMP2	HEG1		SLC17A4
ENPP1	HEXB		ADAMTS9-AS2
MIR126	HFE		TARID
MPO	HLA-DPB1		LINC01016
MMP1	HLA-DQA1		MYZAP
CCL2	HLA-DQB1		CERT1
TSC2	HNRPA2B1		RAD50
ITGB3	HOXD10		LIPC-AS1
NAGLU	HSCR5		TSBP1-AS1
PSEN2	HSCR6		LINC01339
RYR2	HSCR9		NUTF2
BMPR2	HSPB1		HCG9
ACTC1	HTRA2		CDKN2A
SQSTM1	HTT		CDKN2B
DMD	IBD11		BTN3A3
KCNH2	IBD12		BTN2A2
TGFB2	IBD16		TOMM40
SOD1	IBD18		LINC02463
VCP	IBD23		MECOM-AS1
CYBA	IBD3		IGF2BP2
REN	IBD5		SLC17A3
CXCL8	IBD7		CFTR
CETP	IBD9		HCP5
ABCA4	IL10		TRAFD1
MAPT	IL23R		MORF4L1
TBX1	IL6		FILIP1L
ENG	INAVA		PLCD3
EDNRB	IRF5		KIF12
TNFRSF1A	IRGM		GLCCI1
ABL1	IRS1		CHRNA3
STAT3	JPH1		CHRNB4
APOC3	KIF1B		KLHL29
ICAM1	LBH		ZBED9
KCNJ5	LMNA		APOA5
ADIPOQ	LPA		ZNF831
F7	LRSAM1		COL11A2
PSAP	MFN2		MUCL3
TGFBR2	MME		ASZ1
CYBB	MPV17		CR1L
BRAF	MPZ		CRP
TEK	MTHFR		PLEKHA7
SMAD4	MUC1		GLT1D1
GBE1	MYMY1		CSK
SELP	MYMY3		GCOM1
HLA-B	NBLST6		CST3
ABCC6	NCF1		NKX2-5
TRPV4	NCF2		HJV
CTNNB1	NDRG1		CYBA
ADRB1	NEFL		CYP2C19
MIR210	NKX2-5		TTC39B
HLA-DQB1	NKX2-6		CYP21A2
GATA5	NOS3		SLC30A8
HBB	NOTCH1		AGER
SLC17A5	NOTCH2NLC		DNM2
CEP290	PAOD1		AGT
SMAD3	PARK10		AGTR1
SMARCA4	PARK16		ESR1
JUP	PARK21		MECOM
CHDS3	PARK3		ALB
CHDS2	PDB4		F2
AGL	PDCD1		CABCOCO1
FLNA	PDE11A		KIF6
CACNA1C	PDE8B		JAZF1
GJA5	PFHB2		FHIT
SERPINA1	PGAM2		RPH3A
PKP2	PHOX2B		SMG6
TLR2	PINK1		CUX2
MIR140	PKD2		SIK3
F8	PLEKHG5		SIRT1
LRP6	PMP2		ABL1
PARK7	POGLUT1		TTC41P
KRAS	PON1		GABBR1
CHDS4	PON2		GABRB1
ABCG5	PPM1K		GATA4
LIPC	PRKAG2		HLA-DPA3
IL18	PRKN		HPGDS
CHDS8	PROM1		ANGPTL3
CHDS9	PSEN2		HECTD4
CAV3	RAB7		HNF1A-AS1
FIG4	REN		GSTM1
CFTR	RERE		GSTT1
HMOX1	RHCE		GRHL1
GDNF	RMD1		HFE
BDNF	SAG		ZNRD1
MT-ND1	SAR1B		HLA-A
NKX2-6	SCN5A		HMOX1
MIR146A	SEC61A1		HNF4A
MMP2	SEC63		HP
APOA2	SFRP4		APOA1
MYH11	SH3TC2		APOA4
DES	SLC17A5		ICAM1
F5	SLURP1		APOC3
ABCG8	SNCA		HLA-V
GDF1	SP110		IL1B
IL4	SQSTM1		IL1RN
IL1RN	SURF1		IL6
DNM2	TAB2		CXCL8
HAND1	TBP		IL10
DYNC2H1	TG		IL17A
FAS	TKT		IL18
SOS1	TLR5		ITGB3
HSPB1	TNFRSF11B		ITPK1
ADRB2	TNNI3K		ITPR3
TAB2	TRIM2		LHFPL3
TSC1	UCHL1		KCNQ1
ZFPM2	VAMAS6		UBE2Q2P1
PLAT	VCP		SFTA2
F3	WDPCP		COL11A2P1
ATP2A2	YARS1		LEP
CST3	ZAP70		TOMM5
AKT1	ZFAT1		LTA
MEFV	ZNF687		MIR126
IGF1	AAOPD		MIR146A
SERPINC1	ABC1		HCG18
TNFRSF11B	ABCR		HCG17
CELA2A	AD4		MEF2A
VCAM1	ADH3		MMP1
TTN-AS1	ADMD		MMP2
MME	ADRA2L2		MPO
FN1	AILJK		CATSPER2P1
CDK8	AIS1		MTR
G6PC1	AIS5		MTRR
KALRN	AITD3		MYL2
PTPN22	APG16L		PPP1R12B
IL2	ARC41		NFKB1
EGFR	ASD2		NOS3
PON2	BCATE2		NOTCH2
APOA5	BCPM		OLR1
GNAQ	C1orf106		TNFRSF11B
LEP	C2orf86		SERPINE1
PLN	CCDD		SERPINA5
SELE	CD10		ANGPTL4
ECE1	CDC2L5		POLK
JAK2	CELIAC1		GALNT7
FCGR2A	CGD1		PLA2G1B
TGFBR1	CHDS7		PLA2G2A
LIPA	CHDSKM		PLCG1
CFH	CLP46		SEMA5B
MT-ATP6	CMRD		PON2
RAF1	CMT1B		PPARA
BBS12	CMT1G		PPARG
NPC2	CMT2A		CDKAL1
MIR208A	CMT2B		DUS2
F9	CMT2DD		ULK4
SBF2	CMT2E		CHDH
CDKN2A	CMT4A		STK32B
COL3A1	CMT4K		MAML3
NOS2	CMTD1F		ZCCHC8
THBD	CSIF		CARMIL1
BSCL2	CSX2		POLR3B
TPM1	CX43		RNF130
NF1	DDX16		BCAP29
IL1A	DHAND2		RETN
CHD7	DJC6		SLC12A9
TMEM43	DZIP2		PTGS2
COL1A1	E1B		SUGP1
COL4A1	EHAND		REN
LRP5	EIF4G		BDNF
ZIC3	FARSLB		SORT1
HP	FRPHE		ATXN2
POLG	FSGS9		CXCL12
HCN4	GARS		THADA
LTA	GBD4		PCIF1
NR2F2	GDE		GPSM3
FABP3	GLE1L		SELE
TBX4	GPR13		SELP
PYGM	GS		SLC39A8
IL17A	GSD15		DPEP2
KNG1	GSD4		DPEP3
MAP2K1	HARS		ZSCAN31
EDN3	HD		SHBG
SMC1A	HEDJ		P2RY12
CD40LG	HLA-H		SKIV2L
COL2A1	HLN2		SLC22A1
HRAS	HMSNL		BTD
FLT4	HOX4D		TGFB1
KCNE1	HSCR3		THBD
FLNC	HSP27		TLR4
SERPINA3	IBD14		TSPAN8
LDB3	IBD17		TNF
HMGCR	IBMPFD1		TP53BP1
OLR1	IBMPFD2		TRIO
VHL	IDDM12		DHFRP2
PITX2	IFI41		VDR
GP1BA	IFNB2		VEGFA
LOX	JP1		VWF
LDLRAP1	KIAA0214		ZNF165
BRF1	KIAA0274		SLC30A3
GFAP	KIAA0517		CACNB2
ADAMTS13	KIAA0642		CAD
SMAD6	KIAA0720		TMEM231
F13A1	KIAA1237		NAA25
FGFR1	KIAA1441		ACAD10
LCAT	KIAA1630		ZNRD1ASP
BRCA2	KIAA1985		DIAPH3
CAV1	LMN1		PLA2G6
NCF2	LQT3		NLRC5
MKS1	LQT9		CMAHP
GPT	LRG47		CMSS1
ABCC8	MAP3K7IP2		SRRM4
COMT	MDM		FNDC1
CASP3	MTDPS6		FRMD5
PECAM1	MYMY		DNAJC5B
TGFB3	NACP		BAZ1B
MB	NBPHOX		CHRDL1
TMEM67	NEDBEH		FAM114A1
MIR182	NIID		CD14
MARS1	NISBD2		KL
SPP1	NKX2E		ADIPOQ
PPARA	OMI		LIPG
GATA3	OPG		KIAA0319
P2RY12	P62		F7
AR	PARK2		FGB
CD40	PARK22		ALOX5AP
UMOD	PARK5		NPC1L1
MIR34A	PARK6		CFH
GYS1	PARK7		IL1A
TNFRSF11A	PCLD2		MIR155
ABCC9	PDE11A1		PCYT1A
EPO	PDNP1		PLG
ITGA2B	PGAMM		TBX20
PTGS2	PGY1		GDF15
MT-CO1	PGY3		TRIB1
PRKAR1A	PKHD1		CITED2
BMP2	PON		CYP1A1
FGF2	PP2CM		DECR1
CD4	PPH1		F5
HLA-DQA1	PPNAD3		OR10A4
GLB1	PROML1		HSPD1
RETN	PUM		IFNG
CXCL12	RHNA		ITGA2B
MIR320A	RP47		KDR
DSG2	RTD		MIR499A
CP	SCA17		MOK
MKKS	SDDHD		CCL5
KCNE2	SEC61		TBX5
CLCN5	SIASD		CCR2
CLN3	SLEB2		USF1
CITED2	SRK		NLRP3
KCNJ2	TACE		CYP2J2
IDUA	TAL		F3
CCR5	TAN1		FBN1
MT-TL1	TIL3		MMRN1
CERS1	URBWD		GJA4
FGF23	VAMAS3		NR3C1
TAFAZZIN	VAMAS4		HMGB1
PIK3C2A	VAMAS5		MIR21
PTCH1	VEGFR3		MIR223
LITAF	WPWS		NPY
GUCY1A1	YARS		ABCB1
WT1	ZNF406		APOM
MT-CYB	AAKAD		CXCL16
HNF1B	AC133		TFPI
RBM20	ADMIO2		CD40
IL23R	ADSD		C20orf181
KCNJ11	ADTKD2		CERNA3
PRKG1	ADTKD4		ADD1
CRELD1	ADTKD5		APLNR
CDKN2B-AS1	AOS5		FABP4
SLC37A4	APBD		FLNA
KIT	ARPKD		ALOX15
MYLK	BBS15		GNB3
MTR	BDPLT10		GP1BA
EDNRA	BSF2		GPX1
MYL2	CALLA		ISL1
PIGL	CELIAC3		ABCC6
SDHB	CHED		KNG1
STAT1	CMH6		LEPR
ADAM17	CMT1F		ARSD
ANK2	CMT2A1		MPI
GNAS	CMT2A2A		MYH6
VCL	CMT2EE		NOTCH1
INSR	CMT2F		HSPA14
HIF1A	CMT2K		PON3
ACTN2	CMT2R		CCHCR1
KDR	CMT2Y		PPARD
IL13	CMT4D		BCHE
TARDBP	CMTDIC		ACTB
HSPB8	CMTDID		S100A12
PHYH	CSX		SELENBP1
MIR499A	CTHM		KIF28P
ABCB1	DBP2		NAMPT
MIR143	DHAND		MTCO2P12
MHRT	DJ9		HPSE
SEC63	DSMA4		KIF2C
ELANE	EMD2		COL4A1
GNB3	ESA		SLCO6A1
SURF1	ETM6		ADRA2B
ADM	FPC		PLB1
TERT	GSD10		ADRB2
NCF1	GVHDS		FCGR3A
ATXN3	HDL4		ZFPM2
CXCR4	HFE1		PLA2G15
FGA	HHD		GATA6
PROM1	HOMGSMR2		FGF21
TIMP1	HPALP1		GC
C3	IBD10		AMPD1
ALMS1	IBD29		ANGPT2
RERE	IFI1		HIF1A
EMD	IFI75		IGF1
MUC1	IMD71		GSTK1
SOD2	IT15		LRP6
MT-ND5	KIAA0473		COX2
HSPD1	KIAA0733		MUSK
ACTA1	KTELC1		ATM
PLA2G7	LCCS		FOXP3
PRKCSH	MC4DN1		MLXIPL
CASR	MDR1		PIK3CG
CAT	MDR3		PPIA
ZEB2	MNMN		AVP
APC	MPDT		ACSS2
NR3C2	NISBD1		PTX3
NLRP3	NPPS		RAPSN
SLC25A4	OCIF		ACE2
C4A	ODDD		RBP4
MED25	PARK1		SELL
TKT	PARK11		SELPLG
ATXN2	PARK13		SOD1
H2AC18	PARK18		TNFRSF1B
MYL3	PCL		TP53
NRAS	PDB3		VPS51
CDKN2B	PDB6		YWHAZ
FOXP3	PDE11A2		FLAD1
AGER	PDJ		ACCS
ITGAM	PKD5		CAT
CREBBP	PMX2B		CBS
MIR92B	POVD1		HAND1
PLG	PSN		CBSL
HTR2A	PTMP		PPARGC1A
ANKRD1	PYL		CHI3L1
CSRP3	RIFLE		CPB2
FGFR2	RILDBC1		ADRB3
BMP4	SAC3		CYP2B6
MT-ND2	SARA2		CYP2C8
CALCA	SLD		CYP11B2
POMC	SLEB1		CYP19A1
EP300	SLEB10		DBP
DOCK6	SMAD1		EGFR
CLCN1	SPG79		EGR1
SDHA	STGD1		EPHX2
NSD1	STGD2		FABP2
C9orf72	STM2		FCGR3B
VDR	STSL1		FSHMD1A
LDLR-AS1	TDH3		POU2F3
NPY	USH3B		COPD
NDP	V28		GATA2
MT-CO3	VAMAS2		GDF1
MORC2	VF1		GLP1R
NPHP3	VMCKD		GSTM2
PYGL	VSD1		GUCY1A1
MEF2C	ABBP2		HGF
BBS1	ALPS5		HLA-DRB1
HAMP	ALS11		HSPA1A
CCL5	ANDD		APOC1
FLT1	AOVD1		IFNA1
IGF2	BTPS2		IFNA13
CLU	CHDFIDD		FAS
MGP	CHDTHP		IL16
BRCA1	CHNG5		ENHO
HNRNPA1	CHTD2		LCN2
IFT140	CMD1V		LGALS2
ANO5	CMT2D		LGALS3
APBB1	CMT2P		MIR17
MAPK14	CMT2Q		MEFV
BBS10	CMT2W		MGP
SLC6A4	CMTDIG		NR3C2
IL12B	CMTRIA		MTTP
MTM1	CMTRIC		GP6
TLL1	DSS		PIK3CA
ERBB2	FFM		PIK3CB
COL1A2	FPLD2		PIK3CD
ATM	FTDALS3		PITX2
SDHD	FTDALS6		UGT1A1
PPARGC1A	HB1		PPBP
CASQ2	HMN2B		PSMA6
CSF3	HMSN6A		PTH
ERCC6	HSF		HPSE2
DTNA	IBD13		S100B
MIR29A	IBD19		BHMT
CAPN3	ICP3		SREBF1
ASPA	IMD48		TBX1
HLA-A	LCCS1		TNFSF4
IL2RA	LMPHM1		UCP2
RNF213	LOMARS		XRCC1
PLAU	M6S1		ZIC3
CPT2	MELIOS		CA2
BAG3	MSUDMV		SLC25A20
GATA1	MVCD5		CRELD1
MEN1	MVCD7		FSD1
ACVRL1	NBLST1		FSD1L
RBP4	NBLST2		PLA2G10
G6PD	NDGOA		PSRC1
DNAH5	NEP		APLN
KCNQ1OT1	PARK19		ABCG1
MIR223	PARK4		HDAC9
MED13L	PDB5		ADA
MBL2	PDE11A3		ADAR
CORIN	PKD4		KLF2
MAP2K2	PRP8		CLU
NOTCH2	PRSS25		ADH1C
MTOR	RMD2		CNR1
IRS1	RP41		CYP3A4
FOS	RUMI		CYP4A11
CD34	SDTY3		CYP7A1
F10	STGD3		DPP4
TCAP	TACHD		DSCAM
CYP11B2	TGD		RCAN1
HBA1	TYRRS		ECE1
MT-ND6	VODI		AHR
CYP2C19	C3orf9		AHSG
KCND3	CAAHD		EPO
IL1R1	CCHS		EPRS1
SHH	CHN2		ETS2
CCN2	CHTD7		FABP3
PLA2G6	CLCs		FCGR2A
MIR29B1	CMD1A		FGFR4
ISL1	CMT2A2B		TBC1D9
NDUFS4	CMT2T		FN1
GHR	CORD12		ANGPTL2
MTRR	DESMD		HEY2
MMACHC	HDLCQTL13		DDAH2
PHKA2	HGF		SMUG1
IFT172	HMN5A		IL37
APLN	ISQMR		C5AR2
POMGNT1	MGCA8		GPR162
LCN2	NADGP		GLUL
SLC8A1	NMOAS		BTBD8
TH	ODOD		GPT
TNFSF4	PCA1		ANXA2
TF	PKD6		HLA-DQB1
MIR122	PPNAD2		HSPA1B
OFD1	RP19		HTC2
CYP2C9	SSS1		APOA2
F12	TFQTL2		TNC
CTSD	TOF		C1QTNF9
FKRP	VSD3		NANOS3
PDE5A	YTS		PEAR1
EVC2	YVS		LCAT
DYNC2LI1	ARHR2		LMNA
XDH	BTOP		MIRLET7C
HLA-DPB1	CD133		MIR143
SLC34A1	CMD1E		MIR145
SLC19A3	CORD3		MIR149
PF4	DDD4		MIR206
HNRNPUL2-BSCL2	DMRV		MIR23A
MT-TK	HGPS		MIR34A
FKTN	HLHS2		ARSA
MIF	HSS		MC4R
GHRL	SCA34		MEF2C
MYC	SCA43		MMP12
CYP27A1	SMAJI		NFATC1
LGALS3	YRS		NFE2L2
OCRL	ARMD2		NODAL
MYOCD	AVSD3		NOS2
FBN2	CDCD2		P2RY1
GUSB	COLED		PAPPA
SCN3B	LGMDR21		ADIPOR1
MYD88	MCDR2		ENPP1
AGTR2	HLHS1		PLTP
IRF5	STGD4		RNLS
MIR328	CMDR		PROC
KCNJ8	EKVP3		JPH3
FXN			PTGS1
B2M			HAMP
MT-ND4			BAX
RRM2B			ACTA2
EPHX2			RARRES2
MT-CO2			BCL2
NFKB1			RFC1
ABCB11			S100A9
CDH23			NOD2
NR3C1			BMP2
EYA4			SLC5A2
ACTB			SOD2
COL4A4			SPP1
DSC2			SREBF2
MYH9			TBX2
TNFRSF1B			TBX3
PEX6			TCN2
HBA2			ACTC1
COG2			TERC
PEX7			NR2F2
SLC22A5			TMSB4X
NOTCH3			TNFRSF1A
TRDN			TNNI3
SGCD			C3
SETBP1			POTEF
SELL			AVSD1
ABCB4			EHMT1
SGSH			KMT2D
GRN			CASP1
GDF15			CASQ2
MT-ND3			KALRN
SOD3			F2RL3
CCND1			IL33
S100B			NEXN
IL6R			CD28
F11			HAND2
MIR15A			CD59
NIPBL			NOS1AP
SCO2			NAT2
NRG1			HLP
WFS1			ABCB6
ARSB			PGR-AS1
GYG1			EBI3
BCS1L			TP53COR1
DLD			CFDP1
GAPDH			SLCO1B1
ALDH2			RN7SL263P
HADHA			CES1
VKORC1			NES
PRODH			UTS2
KMT2A			CHD2
MIR199A1			ADAMTS13
BGLAP			ATXN2L
PRDM16			H3P10
GALNS			TMEM170A
CHAT			RBM45
HJV			COMT
APOL1			ADM
SLC2A1			COX8A
DYRK1A			KLF14
H19			CRH
NAGA			CSF3
DNAH11			IL23R
CDH2			CTSS
MIR150			ADRB1
PMM2			DAB2IP
CALM1			CYP1A2
SREBF1			CYP2C9
CACNB2			CYP2E1
INVS			CYP3A5
LZTR1			DEFA1
TNFSF11			DHCR7
HNRNPA2B1			NQO1
NR1H4			DNTT
SST			AGTR2
FOXC2			EDNRA
ADA			EGR3
AMPD1			DAND5
TLR5			EPAS1
COL7A1			EPHX1
OPTN			ERCC1
TET2			ERCC2
RUNX1			ETS1
BMPR1A			F2R
FASLG			F10
ADAM10			F11
PMS2			F13A1
CCL11			FBN2
ERBB4			CD93
GNPTAB			FOXO3
HSD17B10			TAB2
COL11A2			FLOT2
IDS			DDAH1
APOA1-AS			FXN
RPGRIP1L			IL27
SOX9			GABPA
NHLRC1			GCA
ZNF687			POC1A
KL			PLA2G2D
GSTM1			GCK
IGFBP3			GFAP
ADD1			GJA5
PDGFRB			GCLC
PEX12			ANGPT1
CYP2D6			SETD2
ABCA3			GSTP1
TG			APC
CTNNA3			APEX1
BMP6			HSD11B1
CASP8			HSPA2
YY1AP1			HSPA4
SMG9			BRINP3
ACE2			IGF2
KCNA5			IGFBP3
HGF			CCN1
CALR			IL2
BTNL2			IL4
EGF			IL5
BBS2			IL15
TYR			INS
SORL1			INSIG1
SCN1A			MALAT1
MIR106B			ARG1
IFIH1			ACAT2
APOH			LAMP2
ADH1C			CIMT
HTRA2			MIR122
COL17A1			MIR130A
GJC2			MIR142
PAX2			MIR150
FOXC1			MIR210
CYCS			MIR22
A2M			MIR31
PAH			MIR34B
CRYAB			MIR93
HSPA4			SMAD2
SELENON			MBL2
LGALS2			MMP7
MIR144			MMP8
MLXIPL			ASGR1
SCARB1			MMP13
BLK			COX1
PDCD1			MVK
TBK1			NCAM1
KRT5			NFKBIA
SLC2A10			NHS
SFTPC			NNMT
CXCL10			NOS1
PPBP			NPC1
IQCB1			NPPC
GCK			ACR
UTS2			MIR378A
CACNA1S			MIR423
DZIP1L			OGG1
ACTA2-AS1			SERPINB2
MYRF			IRX4
LRP1			FCMTE1
ADA2			INSIG2
PHOX2B			PCSK1
SH2B3			PDE4D
XYLT2			SERPINF1
HNF1A			PGF
GIGYF2			ARL15
AKAP9			FIGN
TBX18			QRSL1
IL12A			FCMTE2
NR4A2			MESP1
ABHD5			MAPK3
CCL3			BTNL2
MIR423			SLC2A9
NOS1AP			B2M
NOS1			STARD7
ARID1B			PTEN
CLCN6			MRTFA
NEXN			HOMEZ
PTGS1			TRIB3
MYL4			MYL7
TWNK			BCL2A1
NPPC			RENBP
CBS			RFX1
CD14			GAS5
ENO2			ROS1
SYNE1			RXRA
RPGR			S100A1
ALOX5AP			SCD
PGF			BGLAP
NDUFV1			SCN5A
FOXP1			CCL21
ACHE			CXCL5
MIR132			CX3CL1
CACNA1D			SFRP4
MYPN			GMCL1
BBS7			GMCL2
PRL			SHH
GP6			SI
TNNT1			AIDA
BGN			AGXT2
XYLT1			WNK1
HLA-C			BMP4
GCG			SLC6A4
IGF1R			BMPR1A
CASP1			BMPR2
PDGFB			SOAT1
SLC29A3			BRCA1
LRRC56			ST2
RHO			STAT3
CBL			TCP1
TBX2			TFAP2B
PLEC			TGFBR2
PHKG2			THBS1
IKBKG			THBS2
TIMP2			TIMP1
PNPLA2			TLR2
ITGA2			TNNT1
RBCK1			UBC
LRP8			VCAM1
MMP13			VEGFC
GSR			VIM
LEPR			BEST1
PAPPA			CXCR4
AIFM1			CUBN
GSN			SP6
TNFAIP3			SOX7
KAT6B			BUD13
NPC1L1			FCN3
PEX2			CAV1
BCHE			SOCS1
CEP85L			IRS2
EVC			TNFSF14
CYP3A4			TNFRSF6B
ANXA5			TNFRSF11A
TMEM216			PROM1
NEK8			NR1I2
CMA1			MGAM
PRMT7			SOCS3
FOXF1			SLC33A1
SCN10A			KLF4
LIPE			NTN1
AVP			BCAR1
PRF1			CLOCK
VPS13C			CD69
DNAI1			PCLAF
HGSNAT			MVP
SEMA3C			SCO2
MMP12			CDH2
WDR35			AKT3
MIR196A2			HOTAIR
NAMPT			ZGLP1
MC4R			MIR873
LBR			MIR365A
LOC106029312			KLLN
PPP1CB			AFA1
NEB			MIR1233-1
MIR221			HOTTIP
THBS1			PARP2
SHOC2			MIR4271
MIR142			MIR2909
LRP2			MIR3664
SCN9A			LINC01672
ARSA			COMMD3-BMI1
PEX1			MICOS10-NBL1
PEX5			MIR4513
HNF4A			IL18BP
CSF2			HIF1A-AS2
CFC1			COX10-AS1
POSTN			IFNG-AS1
NDUFAF6			CDH13
CD28			ATP6AP2
TMEM231			LPCAT3
PSMA6			SORBS3
MIR27A			RNF41
PON3			TSHZ1
CD8A			ADAM10
RIT1			MPHOSPH6
NDE1			MPZL2
RAI1			AKR1A1
CDKN1C			MYL12B
NFE2L2			NOD1
NGF			DLC1
HBG2			ADARB1
TNNI3K			YAP1
IFNA1			APOA1-AS
FMR1			EIF3M
FGB			CAP1
BCL2			H19-ICR
PTPRC			CEBPE
GCH1			THRA1/BTR
SLC6A2			ANP32B
APOA4			CECR
FCGR2B			CEL
DMPK			MRPL28
NTRK1			ZRS
ABCA7			ERLIN1
CDH1			MYL12A
SERPINF1			TXNIP
IL5			POSTN
PRKACA			LEFTY1
COL5A1			CXCR6
SAA1			EBP
ICOSLG			CERS1
ALOX5			ARPP21
NDUFS2			NEU3
CDKN1A			NPFFR2
PDGFRA			SUB1
AKAP10			LOC109280161
GATAD1			KCNQ1OT1
CYP7A1			CHD1
PTH			CHD4
ANGPT1			ESM1
MTTP			WDR5
ATG16L1			HNRNPUL1
GGT1			BTN2A1
TSFM			PTPRT
SMAD2			CAPN10
GLI2			WDHD1
FHL1			CHIT1
COX5A			SLC2A6
SLC40A1			IL17F
HADHB			LINC02605
IL21			TMEM54
ADCY10			C1QTNF1
FBLN5			C1QTNF3
SALL1			H3P9
NEU1			H3P40
FLI1			TNFRSF13C
PLA2G2A			CKMT2
GPX1			LRRC3B
ABCD1			CMTM5
CKM			CYP2R1
OPA1			CMA1
FOXE3			CCR7
SPG7			ACKR2
GCLM			DNAAF1
PAX6			ADH1A
DRD2			EARS2
MIR22			ADH1B
SLC9A1			COL1A1
RIPK1			COL3A1
BAX			COL6A1
AHSG			OSR1
MRAS			COMP
CHGA			TAMM41
BBS4			CORT
PRPS1			MAP3K8
CARMAL			CP
POLR1C			CPA3
LAMA2			CPE
ACP5			CPS1
PRKCQ			CR1
SBF2-AS1			NKX2-6
SEMA3A			DGKK
FTL			CRIP1
COL18A1			ADORA3
BSND			GATA5
MIAT			PARP1
GCLC			CACUL1
JUN			CSF1
CASP9			CSF2
CCDC65			SERPINA12
MYOT			PWAR1
MMP8			NRG4
CTNS			IL34
FLNC-AS1			CSRP1
SCNN1A			LYPD4
CCR1			PTPRVP
IFNGR1			CTF1
TFR2			CTH
ALPL			CTLA4
HSP90AA1			CTNNB1
HMGB1			ADRA2A
ALK			CTRB1
SRF			CTSB
HSPA8			CTSD
IFNB1			ERFE
SLC11A1			CYBB
UCP2			CYP1B1
MIPEP			CYP2C18
APOC1			CYP2D6
DNAJC13			SLC7A13
CACNA2D1			SPAAR
FCGR3B			CYP27A1
KANSL1			AP2A2
PALB2			DARS1
SLC12A3			C16orf82
RAC1			DEFA3
NDUFV2			ASXL1
CALM3			DHFR
SCN2B			DMBT1
MAN2B1			DNAH8
TSHR			DNMT1
SETD2			JAG1
LTBP2			DTNA
MIR20A			EBF1
NEK9			LPAR1
NFKBIA			EFNA5
COQ2			EGF
SPARC			RMST
TGIF1			ELANE
MIR214			ZNF627
VIM			MARK2
MMP14			AKT1
CEP19			ERCC5
TRIM2			EXTL3
CIITA			EZH2
TPM2			F8
IL12RB1			F9
SERPINF2			F12
SIRT1			FAAH
SMAD9			FABP1
MIR486-1			DLEU7
ANKRD11			FCAR
ZMPSTE24			FCGR1A
KIF6			FCGR1B
NLRP1			FCGR2B
RUNX2			FCN2
UGT1A1			SEMA3D
ACAN			FEN1
GNE			FGF2
HSPA1A			FGG
ITGA4			MLXIP
MDM2			SCAP
HYLS1			DAAM1
PPM1K			PALLD
PACS1			KDM1A
TULP1			MON2
ANGPT2			FOXM1
MIR6886			FOXO1
MPV17			GPD1L
HLA-G			ABRAXAS2
BAZ1B			PMPCA
CHIT1			DICER1
CCR2			SIRT4
IFT80			SIRT3
CYP3A5			FOLH1
VEGFC			NUP188
SOS2			FOS
DNAH8			ARL2BP
FBXO7			PDSS1
RHOA			BHMT2
CTSB			IL17RA
COL4A2			SPESP1
ITGB2			ALOX15B
MIR483			FRZB
PTGIS			ALPL
CHST3			FUT3
HTRA1			GAD1
POGZ			LMOD1
FOXH1			ARIH1
CTF1			NIPBL
SLC26A1			GALNT3
THBS4			ASPM
AGPAT2			SOSTDC1
HIRA			TAS2R50
MSX1			GAPDH
TERC			APPL1
COL5A2			TES
SCN4B			GART
GPC3			PTPN22
RNU4ATAC			GAS6
PARP1			KLHL3
KCNN2			GCG
NDUFA13			GCH1
CSF1			GDF2
ERCC8			GREM1
WRN			GDF10
ATP1A1			AMFR
SOST			HAVCR1
DPP4			GGT1
SFTPB			AMH
MT-TS1			B4GALT1
SLC4A1			GH1
TREX1			GHR
CD79A			FETUB
BBS9			GJB2
MIR222			FOXP1
IL15			B3GAT1
SLC22A4			DKK3
NDUFAF2			PALD1
MFAP5			AGO2
CFI			PDCD4
DNASE1			GCLM
PIK3R1			GLI1
PTX3			GLI3
ZFHX3			GOT2
RNF213-AS1			IFNL3
IFT88			LINC00841
ESR2			KANSL1
SHBG			METRNL
FLCN			GPER1
LOC106560211			TREML4
HSPG2			XKR6
GSTP1			SCAI
WASHC5			GRK4
GJA4			GRK5
CLCN7			GPX3
CDH13			FLVCR1
TCF7L2			KLF15
TNNC1			GRIK4
TBL2			NXT1
SH2D1A			MYLIP
UQCRFS1			CTNNA3
RAD51C			GSR
CSTB			GSTA1
SRC			GUCA1B
MSH2			SENP1
MT-TF			GUK1
ADORA1			GUSB
NDUFS3			PADI1
TMPO			A1CF
PLTP			ANXA1
LIMK1			HABP2
SERPINH1			HAL
IL2RB			HAS2
MMP7			HBG2
GRK2			HDAC1
TMEM260			EHD3
CFB			HHEX
GPD1L			ACACA
PPP3CA			HLA-DRB5
PEX3			HLA-G
CD55			HMGB2
ERCC2			HMGA1
COX10			HNRNPA1
NFATC1			HOXA1
CYP19A1			ACACB
ADRB3			HOXC9
DCN			HPCAL1
DNMT3A			MMAB
IDH2			SERPINA9
MIR29C			HSPA5
THBS2			HSPA8
POU5F1			HSPB1
NBN			HSPB2
C4B			HSPE1
NPHS1			HSPG2
GSK3B			GPIHBP1
TWIST1			HCAR2
IL7R			IRF8
F2R			ID2
ZFPM2-AS1			GOLGA6A
SORT1			APOC2
MIR125A			IFNB1
CPLANE1			APOC4
FOXRED1			IFNGR2
DKK1			APOD
TCF21			IGF1R
GSTT1			IGFBP1
SGCB			IGFBP4
YARS2			IGFBP7
ERCC1			ACADS
KIAA0586			LCE1A
CEP120			IL1RAP
AARS2			FASLG
CYP17A1			IL7
PEX10			CXCR1
MIR23A			CXCR2
TFAP2B			IL12B
MYCN			IRF2BP2
KMT2B			IL15RA
MAPK3			TNFRSF9
ITPKC			ILK
ODAD3			AQP5
PNPLA3			IDO1
DSCAM			ING1
NRTN			CXCL10
GTF2IRD1			AQP6
PAFAH1B1			INSR
FANCI			IRF3
DNMT1			IRF6
RASA2			ITGA2
CRYAA			ITGAM
THPO			ITPR1
XIAP			JAK2
EPOR			ACAT1
DAG1			KLK1
ERBB3			KIF22
MYLK2			KRT8
TRPM3			SUMO4
GTF2I			C1QTNF12
DLL4			C1QL3
PRKCD			LAG3
PDX1			RPSA
AKT2			LBP
NDUFS1			LMAN1
SNTA1			LRP1
CD46			LRP2
NDUFA12			LRPAP1
MAPK8			LSS
GRK1			LTB
CS			LTBP1
C5			ARNTL
CCDC40			MIRLET7I
TMEM126B			MIR132
LDHA			MIR18A
FCGR3A			MIR182
GP1BB			MIR184
IRAK1			MIR197
FLNB			MIR19A
CLTC			MIR19B1
NDUFA1			MIR20A
ANKH			MIR208A
MT-TV			MIR214
GMPPB			MIR221
NRXN1			MIR224
CYP1A1			MIR23B
IGFBP1			MIR25
MITF			MIR29C
MAT2A			MIR30C1
CREB1			MIR30C2
PEX26			MIR32
SDCCAG8			MIR96
TLR3			SMAD1
RB1			SMAD7
UCP3			MAFD2
A2ML1			MAG
TOMM40			STS
RAD51			MAS1
ITGA3			CD46
ALDH1A2			ADAM11
SLC2A2			MEOX2
RLBP1			MET
MIR92A1			MFGE8
ADAMTS7			CXCL9
APLNR			MAP3K11
TPO			ACHE
CARD14			ASD1
CUBN			MDD1
PDE4D			MMP14
RBPJ			ASIP
TXN			OR13G1
LMOD1			MIR367
U2AF1			ASPA
MIR30A			MSRA
SLC2A4			MT1B
MIR33A			MT2A
NDUFB11			MTAP
UNC5C			MTHFD1
KITLG			MYB
ATXN1			MYBPC3
AOC3			MYD88
MIR195			SERPINC1
PHACTR1			MYO6
LMNB1			NAGLU
NT5E			NBL1
CXCR3			NCL
HAVCR1			NDUFAB1
CTSK			NDUFS2
CR1			RERE
DBH			NEUROD1
LOC110121486			NPPA
FTO			NPPB
MAP3K7			NPR3
IL33			NT5E
EPHB4			ATP2B2
AGK			NTRK2
ADORA2A			NTRK3
MIR133B			NUCB2
SYK			NUP98
RELA			MIR361
ETS1			ATP4B
TOR1A			OGDH
PEX19			OPA1
HDAC4			ZBTB21
PLXND1			OPRM1
DACT1			OSM
CDH5			OTC
TAGLN			OXCT1
S100A12			P4HB
FAT4			PCSK6
CYP1B1			DUOX2
TLR9			NOX4
JPH2			IL22
GH1			AK3
S100A9			F11R
MIR342			PC
MTHFD1			SOST
INSL6			PCDH8
CRH			ASCC1
ACTG1			CPA4
NPR2			CLEC1B
RMND1			TLR7
ITGAL			CDK18
FABP4			TLR8
JPH3			WNT16
POMT2			PDE3B
MT-TT			ISYNA1
NDUFS8			PDGFA
B9D2			SIRT6
AVPR2			IL23A
GNS			NBAS
ITGB1			RTRAF
REST			CES1P1
APOC2			SLC26A4
AKT3			GHRL
TPM3			RTEL1
HEY2			ADA2
MAOA			PF4V1
RTEL1			ACP1
CPS1			PFKL
TGM2			ATP5PF
NDUFAF3			SERPINA1
BBS5			SERPINE2
IRS2			PIGF
STAT5B			PIK3C2A
PKD2L1			PKD1
CKB			PKP2
GRIN1			PLA2G5
STRA6			PLAGL1
UBE2L3			PLAT
NDUFA6			IL17D
NDUFA10			HDL3
HBEGF			STX18
MIR107			PLN
HDAC9			PLXNA1
PEX16			PMAIP1
MT-TW			DUOX1
LIPG			ACP5
ANG			RIPK4
FANCC			PNN
FUCA1			TREM1
CAVIN1			POR
MT-TI			DGCR8
TMPPE			DLL4
CDKN1B			POU5F1
NTRK2			TET2
PRKCA			PPIC
LTBP3			BCOR
KCNIP2			CASZ1
GET1			MTARC2
MYOZ2			NADSYN1
ACADVL			RCBTB1
ADRA2B			FBXW7
MIR204			IMPACT
LTBP4			MIR429
MIR30E			YOD1
CLIP2			CAMK2N1
KCNE5			PARL
FGF10			SRGN
PPIG			ITLN1
ERCC4			PRKAA1
TIMP3			OSGEP
SLC19A1			PRKCE
NCAM1			KDM3A
MVK			SELENOS
PLCE1			PRKCH
BTK			ANGPTL8
MIR93			MAPK8
HADH			CFC1
SLC19A2			PRKY
FGF1			PROS1
BMPR1B			AZGP1
SLC16A2			MAP3K7CL
RPS27A			MEPE
PEX14			PRDM10
MAOB			ACKR3
CDK5			PSMD4
PEX11B			KMT5AP1
IRGM			PSMD9
PEX13			VANGL2
COX15			PTAFR
CYBC1			TAS2R38
TNXB			AICDA
CD163			MIR433
SKI			HNP1
GZMB			AS3MT
IL6ST			MIR146B
MSR1			MIR503
NDUFS7			NLN
ARID1A			KIDINS220
CCT7			XPO5
POMT1			MIB1
ETV6			RNF213
MIR378A			PTPN11
MIR24-1			PTPRA
ATN1			PTPRC
BRCC3			PTPRN2
ANKS6			NECTIN1
MYOM2			RAC1
ADCY5			RAF1
LTF			RASGRF2
NPR1			RBL2
AIP			SENP2
NOX4			OPN1LW
DYRK1B			RELA
IL7			RLN1
PIK3CG			BACH2
VPS33A			CPAT1
MMUT			RPA1
CHI3L1			RPN1
DPYD			MIR483
KRT8			MIR484
ROBO1			RYR2
TAC1			RYR3
RPS19			S100A8
XK			SAA1
TJP2			SCN7A
LOC113939944			CCL17
JCAD			CCL18
NUBPL			CCL19
IFNGR2			CCL22
MYO7A			RNF123
MTFMT			HEATR6
PSMB8			CDH23
WWOX			CENPK
EFEMP2			CRLF2
SUMF1			SELENOP
SYP			KIF9
RAB3GAP1			POU5F1P3
SEMA3D			SRSF1
ACADM			SRSF2
ADAR			LMBR1
PROCR			NFKBIZ
ARL13B			SFTPD
SUFU			DCLRE1C
CD27			SGCD
IL3			SH3BGR
S100A8			POU5F1P4
SEMA3E			NDST4
TNFSF15			GORASP1
EPG5			PDIA2
MSTN			BMI1
USP9X			C12orf43
FABP2			SLC2A3
LARGE1			GGTLC5P
TMEM106B			BMP6
CNTNAP2			SLC8A1
ACVR1			SLC9A3
CDC42			SLC12A3
SGCA			SLC19A1
MIR6511B1			SMARCA2
SLC25A20			SIGLEC1
IL17F			SNRNP70
TFAM			SOD3
ABO			SOX9
FKBP10			SPARC
DHCR7			SPG7
TCIRG1			SPINK1
BTD			SRC
MEG3			TRIM21
BRIP1			SSB
STK11			ST14
CYP27B1			STAT5A
ITLN1			STAT5B
STN1			SULT1E1
CD44			STIM1
CYP2E1			STK11
UFD1			BSG
CLEC7A			SUV39H1
BCL2L1			SYK
HYDIN			SYT1
BDKRB2			TAC1
DDX58			ADAM17
GATA2			TADA2A
TUBB			TAGLN
MIR133A1			KLF5
MYO9B			MIR421
RRAS			MIR570
SOX6			MIR574
KCNMA1			MIR592
LAMB2			TCF15
VCAN			MLX
CTSA			TERF1
CTCF			TERT
SMARCAL1			TFR2
MT-TE			LEFTY2
FHL2			TGM2
PHEX			THBS4
FGG			THPO
KCNJ1			THRA
COL6A1			TIMP2
CD86			TIMP4
NR1H3			C1QBP
HTR2B			TLR3
ADAMTS4			ACTG1
SOCS1			TM7SF2
ATP2A1			TNFAIP3
CDON			TPM1
WNT1			TRAF3
ARVCF			TRAF5
NDUFAF5			TRAF6
NDUFB9			C3AR1
EPAS1			TRPC3
DNAJC19			TRPS1
CD80			TTR
POLG2			GGTLC3
KRT18			DEFA1B
DNAAF4			GGT2
NDUFB3			TNFRSF4
MT-TH			TYMS
NTRK3			GGTLC4P
EXT2			SUMO1
GDF2			UCP1
SGCG			SCGB1A1
IKZF1			UMOD
RFC2			KDM6A
FANCA			VASP
MYH7B			VLDLR
MIR19A			WNT3
NDUFS6			WNT5A
TPI1			WNT11
C1S			GET1
RASA1			CNBP
GNA11			MIR765
VIP			CACNA1C
SFTPD			ZNF208
PGR			ZNF217
IRF1			LRP8
CCL4			BSND
USP8			SCG2
RNASE3			METRN
SPTB			ST8SIA4
CNR1			IRX1
HGD			NOX5
ANK1			SLC52A2
PGM1			SAP130
MIR31			CALCA
SKIV2L			ADIPOR2
MIR181A1			SAP30L
CAMK2A			GHS
ADSL			AGBL2
SF3B4			CALCR
WNT5A			STN1
MT-TQ			ZNF606
IKBKB			CALM1
NONO			PDGFD
MET			ADAM33
KCNQ3			PNPLA3
KLF4			CD276
CPB2			CALM2
SCNN1B			FGF23
ACAD9			COL18A1
ADAMTSL1			CALM3
PDE3A			SETD7
ABCC2			ST6GALNAC5
DNAH9			MIA
MRE11			MKKS
OTC			CAMP
VLDLR			CAPG
EFEMP1			SMC1A
MIR149			USP9Y
NRP1			AXIN2
PROC			SESN2
SLC20A2			CRISPLD1
MST1			ZNF484
DSG1			ESYT3
FAM13A			ROPN1L
HSPA5			TMPRSS13
HOTAIR			SRPX
TLR7			ARID5B
TECRL			SARNP
ARHGAP31			SOAT2
FCN3			MAP1LC3A
VTN			CASR
NUP107			KIF2B
SLCO1B1			CNDP1
DNAAF1			OFD1
TYMP			AOPEP
NDUFAF1			MMP23B
EPRS1			ELP1
AQP4			CYP4F2
MIR9-1			APOL1
GC			DOCK7
ODAD2			TSLP
GSS			MADD
NBAS			KCNK5
MT-TN			VAMP8
LIG4			BECN1
HCRT			GALNT4
MAP1B			TNFSF13
MIR590			TNFSF10
SLC1A2			ACTN2
STAR			CREG1
BCR			IL18R1
MSX2			CES2
MAPK10			CCN4
ADRA2C			KAT2B
PDYN			ARHGEF7
KCNB1			EIF2B5
CD68			AP1S2
PFN1			PHOX2B
SHANK3			MBD2
ANXA2			HSPB3
PTHLH			ACVR1
FANCD2			HAP1
FANCL			MCFD2
PPP1R13L			TBL1Y
HAND2-AS1			LDB2
ETFDH			TBX18
XRCC1			FCGR2C
CHRM3			SMC3
DNAAF11			NLRP12
TRPM7			IL1RL1
PDE4A			TIMD4
FKBP1B			INTS4
CACNA1H			XPR1
RCAN1			NAF1
DSG2-AS1			IL32
GPC4			NREP
COX4I1			CD163
CHUK			GLP2R
PCDH15			MUC16
CYP2J2			FAM189A2
MIR124-1			CD86
NUP188			OPN4
SRSF2			ABCG2
MLYCD			QKI
EIF2AK3			CD34
C2			ATG5
SP1			ADAMTS4
TFAP2A			ADAMTS1
XRCC2			TBPL1
NDUFAF8			CHD1L
DCAF8			CD44
TXNRD2			PRORP
PROS1			CD74
TAF1			PCDHA9
CSNK2A1			RAPGEF5
CYP21A2			TMEM94
TFPI			BMS1
NFKBIL1			ELMO1
MMP21			SRGAP3
MEGF8			MFN2
SYNE2			MAFB
LAMA4			FGF19
CCDC39			THOC1
S100A1			RCE1
PTGDS
PPARD
NQO1
COX6B1
ENO1
DNAAF2
LAMA3
HSPB2
TRPS1
ARHGAP9
USF1
DNAI2
FURIN
LIFR
ATRIP
MICA
TANGO2
NF2
FOXO1
NAT2
MLX
CCR3
KRT1
CD59
FASTKD2
MIB1
FRAS1
PUS3
PRKCB
MCTP2
FADD
IL4R
MIR10A
AHDC1
PCCB
MC2R
DYM
IRX4
KRIT1
BVES
IFNA2
ACTG2
IL1RAPL2
MYBPC1
SLC34A3
SOX18
BMP1
SLC26A4
MIR1-2
MIR192
PLAUR
ASCL1
SPATA7
NDUFA11
SLC10A2
MT-TS2
PDHA1
TNC
ATP1B1
RSPH9
PPP1R17
RREB1
MIR205
CAMTA1
FBXL4
DUOX2
RSPH4A
SERPIND1
NR0B2
RNLS
YAP1
PLCB1
LAMP1
SRFBP1
SLPI
CD209
STX1A
GATM
KCNA1
JMJD1C
MERTK
PALLD
FANCB
IL9
MIR10B
ITPR3
BMP7
CEP164
ARG1
CFAP298
IRF8
KCNAB2
MIR25
NDUFB8
MYOC
CILP
CX3CL1
VRK1
HRC
ACKR1
FTH1
ARID2
LAMC2
WARS1
RPS26
TACO1
GABRD
DDIT3
IGF2R
TK2
MADD
GOSR2
FOXJ1
ANK3
ATP1A2
EZH2
IL16
PIK3R2
SLC2A9
COL6A2
ORAI1
NOG
IGFBP7
RPL26
CD274
ABCG1
MAGI2
SEC24C
CPT1A
ASPN
GPR35
DICER1
CHD2
STAT6
ADK
BECN1
RSPH3
ACTN1
COQ8B
TBX21
YY1
MIR424
ANXA11
EIF2B2
LMNB2
DTNBP1
PCCA
EIF2AK2
CAMK2D
PTPN1
ANKLE2
CSF1R
PET100
GRK5
KCND2
AIF1
GJC1
COMP
SPECC1L
ECHS1
RAB27A
PRDM6
SLC2A3
NFIB
KLK3
SOCS3
TNFSF10
GRIA1
PUF60
FANCE
CHRM2
PDGFA
IL1RL1
SFRP4
EXOSC3
GCKR
MIR18A
THRB
SELPLG
STAT5A
DNAH1
CCDC103
ARF1
M6PR
CXCL9
NEDD4L
IRAK4
VAC14
SCNN1G
GTPBP3
PRDX1
ADH1B
MAP3K5
GYPA
BACH2
FANCG
MYH10
KIAA1109
PSMB9
ARL3
SPAG1
THRA
SPTA1
AHR
NR1H2
UBE3B
MUC16
RARRES2
DNAL1
ABCA12
HLA-DRB5
IL23A
LIPT1
DLG4
CARD9
ANGPTL3
GPX3
CTC1
GRIA2
CYP11B1
ABCB7
CARD8
AKR1B1
CHKA
NEK10
ATP5F1E
LRRC37A2
MIR98
CALB2
TFEB
NOD1
CCM2
DNAAF3
GLUL
PRICKLE1
SLC7A7
TLR1
CAPN10
NOX1
BLM
CTSG
ATP6AP2
GAL
GREM1
COX7B
PRSS1
MIR148A
HSD11B2
CD244
TOP3A
HDAC6
GAS5
AHSP
LOC110806263
CYGB
TNFRSF8
ZBTB20
ITGA7
ITGA8
TRAF6
MBTPS2
CRAT
CCR4
MIR127
FANCM
APOD
SLC30A8
CALCRL
TUBB4A
MYH14
UBC
KLF1
VPS13A
FRZB
IAH1
NME8
ABCG2
MIR141
EDN2
PDE9A
NTF3
RTN4
PEPD
IL22
HTR1A
RBFOX1
GALNT3
HMBS
NDUFA9
TGFBR3
ADAMTS3
SREBF2
RMRP
ATP6V0A2
RAB3GAP2
HPS1
PAX8
AQP1
TUBA4A
FOXO3
GNRH1
ERCC3
DRP2
CXCR2
GNPTG
ECM1
MYH15
FPGT-TNNI3K
CLCN2
DHFR
TPH1
BSG
CXCR1
CTSL
DLK1
MESP1
PRKCH
ARMS2
COX14
SCGB1A1
HTR1B
ATP5F1D
VANGL2
RNASEH2C
KIFBP
PRPF8
FKBP1A
DRD1
COL6A3
CCK
RAB23
TNFSF12
CHRNA3
IDO1
SIN3A
FHIT
HDAC2
MAX
NOTCH4
RAC2
NEUROD1
OXT
IBSP
NPR3
PSRC1
KCNN3
HSPB7
NEBL
CYP24A1
NADSYN1
SOX5
DLST
TTC12
COL12A1
SLC30A10
HACD1
RGS5
GGCX
CAMK2G
SLC12A2
NFKB2
BANF1
ACADS
CASP7
FOLH1
MIRLET7B
SIRT6
FANCF
CHD3
HRH2
ELAC2
FADS1
ZEB1
DDR2
IGFBP2
SDC1
ADRA2A
ADIPOR1
HMGCL
SLC39A8
CXCL1
ADCY6
IL11
ANKRD26
SAMHD1
HCCS
TSLP
PCNA
NDUFC2
FADS2
DIO2
MALAT1
TNNI2
DRC1
GAS8
CD69
DDAH2
DNAAF5
TRAF3IP2
PROKR2
CELSR2
MTPN
DHCR24
MASP2
PRKAA2
BMPER
ROCK1
SMAD7
CFP
COA8
CNTF
NNT
TRPV1
CAPN1
AP3B1
NTS
PLA2G10
RSPH1
CDKN3
UCP1
SMO
MECOM
MIR23B
[truncated: 5,717 more rows]

## Sheet: Drug-Disease
Drug	Disease	Common	Related
NCOA2	APOE	NCOA2	ACHE
TUBB1	LMNA	TUBB1	ACTA1
HDAC6	SCN5A	HDAC6	AHCY
HDAC1	NKX2-5	HDAC1	ANXA5
HDAC3	IL6	HDAC3	ARHGEF12
HDAC2	ACE	HDAC2	CD1B
CCL24	GATA4	CCL24	CD38
WARS2	LDLR	WARS2	CITED2
PTPRJ	TBX5	PTPRJ	CKM
SDHA	TNF	SDHA	CYCS
ACADL	NOS3	ACTA1	DDX58
CETN2	GATA6	RUNX1T1	ERBB2
ACTA1	APOB	F2	F2
REXO2	PRKAG2	ANXA5	FGA
ETFB	ABCA1	TJP1	FOLH1
UNG	IL10	SNF8	GMPR
RUNX1T1	PKD1	DDX58	GOT1
SNX27	MYH6	TOX	GSR
F2	JAG1	GSR	HDAC1
EEF1B2	CRP	DAB1	HDAC2
ANXA5	GJA1	ACKR1	HDAC3
TJP1	VWF	FOLH1	HDAC6
ALDOA	APOA1	MEF2A	HMGB2
NUCB1	MYH7	RPA1	HPGDS
OXSM	PSEN1	YARS2	MEF2A
TSEN54	GAA	ERBB2	MMP2
AK6	MYBPC3	KLK1	MPO
TIMM9	FBN1	AHCY	CYTB
SNF8	TTN	FUT8	NCOA2
LIG1	TGFB1	ZNF347	NME2
DRAP1	MMP3	TRIM5	OAZ1
DDX58	DSP	GMPR	OAZ3
TOX	NPPB	SIN3B	PPARA
SRP19	TNNT2	OAZ3	PTPRJ
OBP2A	PTPN11	MPO	RHO
GSR	PKD2	EDC3	RUNX1T1
DHRS1	KCNQ1	GOT1	S100A11
DAB1	GLA	CD1B	S100A12
MAGEA4	MIR21	OAZ1	SDHA
GATB	IL1B	ACHE	SIN3B
ECH1	PON1	PPARA	SOD2
HUS1	TNNI3	REPS1	SYNCRIP
PCP4	CD36	FLOT2	TJP1
ACKR1	RYR1	FGA	TNNC2
GPI	MTHFR	ARHGEF12	TRIM5
FOLH1	NOTCH1	TRPM7	TRPM7
MEF2A	NPC1	MYNN	USP19
RPA1	MAPK1	S100A11	WARS2
YARS2	ALB	SYNCRIP	YARS2
TPK1	TRPM4	BLVRA	ZNF347
ERBB2	NOD2	SOD2
SEPSECS	TP53	ACADS
KLK1	LPA	TNNC2
AHCY	LPL	PRPS1
FUT8	PPARG	CITED2
ZNF347	INS	ACR
RPA3	PTEN	USP19
TRIM5	NPPA	RHO
XPOT	SMPD1	PMP2
XRN2	APP	HMGB2
CSDE1	TBX20	CD38
UPRT	CX3CR1	S100A12
GMPR	MEF2A	CYCS
EEF1A1	CHDS1	NME2
SIN3B	ACTA2	CYTB
OAZ3	AGTR1	CKM
MPO	HAND2	TCEA3
EDC3	AGT	FERD3L
MRI1	HFE	HPGDS
ME1	F2	MMP2
SRP54	IFNG
GOT1	EDN1
CYB5A	VEGFA
CD1B	MIR17
OAZ1	HLA-DRB1
ACHE	ELN
HIST2H3D	PCSK9
TK1	MIR155
PPARA	CTLA4
REPS1	MIR145
FLOT2	TTR
AOC2	MMP9
LNX2	TLR4
ARHGAP11A	ESR1
FGA	MFN2
ARHGEF12	SERPINE1
DTD2	NODAL
POLD4	PIK3CA
HNRNPR	LAMP2
TRPM7	ENPP1
CALML3	MIR126
MYNN	MPO
S100A11	MMP1
SYNCRIP	CCL2
TP73	TSC2
TRIP10	ITGB3
CAPN2	NAGLU
BLVRA	PSEN2
IARS2	RYR2
SOD2	BMPR2
ACADS	ACTC1
ACOX1	SQSTM1
UPF3B	DMD
TNNC2	KCNH2
PRPS1	TGFB2
PRIM1	SOD1
VRK2	VCP
ME2	CYBA
REPS2	REN
GLYCTK	CXCL8
CITED2	CETP
ACR	ABCA4
USP19	MAPT
RHO	TBX1
HIST2H3PS2	ENG
NPL	EDNRB
PMP2	TNFRSF1A
RAB7A	ABL1
CYB5R3	STAT3
CDT1	APOC3
HMGB2	ICAM1
NHP2L1	KCNJ5
ARHGAP5	ADIPOQ
ACBD7	F7
CD38	PSAP
UBL5	TGFBR2
LDHC	CYBB
S100A12	BRAF
CYCS	TEK
NME2	SMAD4
MT-CYB	GBE1
ALAD	SELP
DPYS	HLA-B
METAP1D	ABCC6
CKM	TRPV4
TCEA3	CTNNB1
TAF13	ADRB1
USH1C	MIR210
FERD3L	HLA-DQB1
RFK	GATA5
HPGDS	HBB
GAN	SLC17A5
MMP2	CEP290
	SMAD3
	SMARCA4
	JUP
	CHDS3
	CHDS2
	AGL
	FLNA
	CACNA1C
	GJA5
	SERPINA1
	PKP2
	TLR2
	MIR140
	F8
	LRP6
	PARK7
	KRAS
	CHDS4
	ABCG5
	LIPC
	IL18
	CHDS8
	CHDS9
	CAV3
	FIG4
	CFTR
	HMOX1
	GDNF
	BDNF
	MT-ND1
	NKX2-6
	MIR146A
	MMP2
	APOA2
	MYH11
	DES
	F5
	ABCG8
	GDF1
	IL4
	IL1RN
	DNM2
	HAND1
	DYNC2H1
	FAS
	SOS1
	HSPB1
	ADRB2
	TAB2
	TSC1
	ZFPM2
	PLAT
	F3
	ATP2A2
	CST3
	AKT1
	MEFV
	IGF1
	SERPINC1
	TNFRSF11B
	CELA2A
	VCAM1
	TTN-AS1
	MME
	FN1
	CDK8
	G6PC1
	KALRN
	PTPN22
	IL2
	EGFR
	PON2
	APOA5
	GNAQ
	LEP
	PLN
	SELE
	ECE1
	JAK2
	FCGR2A
	TGFBR1
	LIPA
	CFH
	MT-ATP6
	RAF1
	BBS12
	NPC2
	MIR208A
	F9
	SBF2
	CDKN2A
	COL3A1
	NOS2
	THBD
	BSCL2
	TPM1
	NF1
	IL1A
	CHD7
	TMEM43
	COL1A1
	COL4A1
	LRP5
	ZIC3
	HP
	POLG
	HCN4
	LTA
	NR2F2
	FABP3
	TBX4
	PYGM
	IL17A
	KNG1
	MAP2K1
	EDN3
	SMC1A
	CD40LG
	COL2A1
	HRAS
	FLT4
	KCNE1
	FLNC
	SERPINA3
	LDB3
	HMGCR
	OLR1
	VHL
	PITX2
	GP1BA
	LOX
	LDLRAP1
	BRF1
	GFAP
	ADAMTS13
	SMAD6
	F13A1
	FGFR1
	LCAT
	BRCA2
	CAV1
	NCF2
	MKS1
	GPT
	ABCC8
	COMT
	CASP3
	PECAM1
	TGFB3
	MB
	TMEM67
	MIR182
	MARS1
	SPP1
	PPARA
	GATA3
	P2RY12
	AR
	CD40
	UMOD
	MIR34A
	GYS1
	TNFRSF11A
	ABCC9
	EPO
	ITGA2B
	PTGS2
	MT-CO1
	PRKAR1A
	BMP2
	FGF2
	CD4
	HLA-DQA1
	GLB1
	RETN
	CXCL12
	MIR320A
	DSG2
	CP
	MKKS
	KCNE2
	CLCN5
	CLN3
	CITED2
	KCNJ2
	IDUA
	CCR5
	MT-TL1
	CERS1
	FGF23
	TAFAZZIN
	PIK3C2A
	PTCH1
	LITAF
	GUCY1A1
	WT1
	MT-CYB
	HNF1B
	RBM20
	IL23R
	KCNJ11
	PRKG1
	CRELD1
	CDKN2B-AS1
	SLC37A4
	KIT
	MYLK
	MTR
	EDNRA
	MYL2
	PIGL
	SDHB
	STAT1
	ADAM17
	ANK2
	GNAS
	VCL
	INSR
	HIF1A
	ACTN2
	KDR
	IL13
	TARDBP
	HSPB8
	PHYH
	MIR499A
	ABCB1
	MIR143
	MHRT
	SEC63
	ELANE
	GNB3
	SURF1
	ADM
	TERT
	NCF1
	ATXN3
	CXCR4
	FGA
	PROM1
	TIMP1
	C3
	ALMS1
	RERE
	EMD
	MUC1
	SOD2
	MT-ND5
	HSPD1
	ACTA1
	PLA2G7
	PRKCSH
	CASR
	CAT
	ZEB2
	APC
	NR3C2
	NLRP3
	SLC25A4
	C4A
	MED25
	TKT
	ATXN2
	H2AC18
	MYL3
	NRAS
	CDKN2B
	FOXP3
	AGER
	ITGAM
	CREBBP
	MIR92B
	PLG
	HTR2A
	ANKRD1
	CSRP3
	FGFR2
	BMP4
	MT-ND2
	CALCA
	POMC
	EP300
	DOCK6
	CLCN1
	SDHA
	NSD1
	C9orf72
	VDR
	LDLR-AS1
	NPY
	NDP
	MT-CO3
	MORC2
	NPHP3
	PYGL
	MEF2C
	BBS1
	HAMP
	CCL5
	FLT1
	IGF2
	CLU
	MGP
	BRCA1
	HNRNPA1
	IFT140
	ANO5
	APBB1
	MAPK14
	BBS10
	SLC6A4
	IL12B
	MTM1
	TLL1
	ERBB2
	COL1A2
	ATM
	SDHD
	PPARGC1A
	CASQ2
	CSF3
	ERCC6
	DTNA
	MIR29A
	CAPN3
	ASPA
	HLA-A
	IL2RA
	RNF213
	PLAU
	CPT2
	BAG3
	GATA1
	MEN1
	ACVRL1
	RBP4
	G6PD
	DNAH5
	KCNQ1OT1
	MIR223
	MED13L
	MBL2
	CORIN
	MAP2K2
	NOTCH2
	MTOR
	IRS1
	FOS
	CD34
	F10
	TCAP
	CYP11B2
	HBA1
	MT-ND6
	CYP2C19
	KCND3
	IL1R1
	SHH
	CCN2
	PLA2G6
	MIR29B1
	ISL1
	NDUFS4
	GHR
	MTRR
	MMACHC
	PHKA2
	IFT172
	APLN
	POMGNT1
	LCN2
	SLC8A1
	TH
	TNFSF4
	TF
	MIR122
	OFD1
	CYP2C9
	F12
	CTSD
	FKRP
	PDE5A
	EVC2
	DYNC2LI1
	XDH
	HLA-DPB1
	SLC34A1
	SLC19A3
	PF4
	HNRNPUL2-BSCL2
	MT-TK
	FKTN
	MIF
	GHRL
	MYC
	CYP27A1
	LGALS3
	OCRL
	MYOCD
	FBN2
	GUSB
	SCN3B
	MYD88
	AGTR2
	IRF5
	MIR328
	KCNJ8
	FXN
	B2M
	MT-ND4
	RRM2B
	EPHX2
	MT-CO2
	NFKB1
	ABCB11
	CDH23
	NR3C1
	EYA4
	ACTB
	COL4A4
	DSC2
	MYH9
	TNFRSF1B
	PEX6
	HBA2
	COG2
	PEX7
	SLC22A5
	NOTCH3
	TRDN
	SGCD
	SETBP1
	SELL
	ABCB4
	SGSH
	GRN
	GDF15
	MT-ND3
	SOD3
	CCND1
	S100B
	IL6R
	F11
	MIR15A
	NIPBL
	SCO2
	NRG1
	WFS1
	ARSB
	GYG1
	BCS1L
	DLD
	GAPDH
	ALDH2
	HADHA
	VKORC1
	PRODH
	KMT2A
	MIR199A1
	BGLAP
	PRDM16
	GALNS
	CHAT
	HJV
	APOL1
	SLC2A1
	DYRK1A
	H19
	NAGA
	DNAH11
	CDH2
	MIR150
	PMM2
	CALM1
	SREBF1
	CACNB2
	INVS
	LZTR1
	TNFSF11
	HNRNPA2B1
	NR1H4
	SST
	FOXC2
	ADA
	AMPD1
	TLR5
	COL7A1
	OPTN
	TET2
	RUNX1
	BMPR1A
	FASLG
	ADAM10
	PMS2
	CCL11
	ERBB4
	GNPTAB
	HSD17B10
	COL11A2
	IDS
	APOA1-AS
	RPGRIP1L
	SOX9
	NHLRC1
	ZNF687
	KL
	GSTM1
	IGFBP3
	ADD1
	PDGFRB
	PEX12
	CYP2D6
	ABCA3
	TG
	CTNNA3
	BMP6
	CASP8
	YY1AP1
	SMG9
	ACE2
	KCNA5
	HGF
	CALR
	BTNL2
	EGF
	BBS2
	TYR
	SORL1
	SCN1A
	MIR106B
	IFIH1
	APOH
	ADH1C
	HTRA2
	COL17A1
	GJC2
	PAX2
	FOXC1
	CYCS
	A2M
	PAH
	CRYAB
	HSPA4
	SELENON
	LGALS2
	MIR144
	MLXIPL
	SCARB1
	BLK
	PDCD1
	TBK1
	KRT5
	SLC2A10
	SFTPC
	CXCL10
	PPBP
	IQCB1
	GCK
	UTS2
	CACNA1S
	DZIP1L
	ACTA2-AS1
	MYRF
	LRP1
	ADA2
	PHOX2B
	SH2B3
	XYLT2
	HNF1A
	GIGYF2
	AKAP9
	TBX18
	IL12A
	NR4A2
	ABHD5
	CCL3
	MIR423
	NOS1AP
	NOS1
	ARID1B
	CLCN6
	NEXN
	PTGS1
	MYL4
	TWNK
	NPPC
	CBS
	CD14
	ENO2
	SYNE1
	RPGR
	ALOX5AP
	PGF
	NDUFV1
	FOXP1
	ACHE
	MIR132
	CACNA1D
	MYPN
	BBS7
	PRL
	GP6
	TNNT1
	BGN
	XYLT1
	HLA-C
	GCG
	IGF1R
	CASP1
	PDGFB
	SLC29A3
	LRRC56
	RHO
	CBL
	TBX2
	PLEC
	PHKG2
	IKBKG
	TIMP2
	PNPLA2
	ITGA2
	RBCK1
	LRP8
	MMP13
	GSR
	LEPR
	PAPPA
	AIFM1
	GSN
	TNFAIP3
	KAT6B
	NPC1L1
	PEX2
	BCHE
	CEP85L
	EVC
	CYP3A4
	ANXA5
	TMEM216
	NEK8
	CMA1
	PRMT7
	FOXF1
	SCN10A
	LIPE
	AVP
	PRF1
	VPS13C
	DNAI1
	HGSNAT
	SEMA3C
	MMP12
	WDR35
	MIR196A2
	NAMPT
	MC4R
	LBR
	LOC106029312
	PPP1CB
	NEB
	MIR221
	THBS1
	SHOC2
	MIR142
	LRP2
	SCN9A
	ARSA
	PEX1
	PEX5
	HNF4A
	CSF2
	CFC1
	POSTN
	NDUFAF6
	CD28
	TMEM231
	PSMA6
	MIR27A
	PON3
	CD8A
	RIT1
	NDE1
	RAI1
	CDKN1C
	NFE2L2
	NGF
	HBG2
	TNNI3K
	IFNA1
	FMR1
	FGB
	BCL2
	PTPRC
	GCH1
	SLC6A2
	APOA4
	FCGR2B
	DMPK
	NTRK1
	ABCA7
	CDH1
	SERPINF1
	IL5
	PRKACA
	COL5A1
	SAA1
	ICOSLG
	ALOX5
	NDUFS2
	CDKN1A
	PDGFRA
	AKAP10
	GATAD1
	CYP7A1
	PTH
	ANGPT1
	MTTP
	ATG16L1
	GGT1
	TSFM
	SMAD2
	GLI2
	FHL1
	COX5A
	SLC40A1
	HADHB
	IL21
	ADCY10
	FBLN5
	SALL1
	NEU1
	FLI1
	PLA2G2A
	GPX1
	ABCD1
	CKM
	OPA1
	FOXE3
	SPG7
	GCLM
	PAX6
	DRD2
	MIR22
	SLC9A1
	RIPK1
	BAX
	AHSG
	MRAS
	CHGA
	BBS4
	PRPS1
	CARMAL
	POLR1C
	LAMA2
	ACP5
	PRKCQ
	SBF2-AS1
	SEMA3A
	FTL
	COL18A1
	BSND
	MIAT
	GCLC
	JUN
	CASP9
	CCDC65
	MYOT
	MMP8
	CTNS
	FLNC-AS1
	SCNN1A
	CCR1
	IFNGR1
	TFR2
	ALPL
	HSP90AA1
	HMGB1
	ALK
	SRF
	HSPA8
	IFNB1
	SLC11A1
	UCP2
	MIPEP
	APOC1
	DNAJC13
	CACNA2D1
	FCGR3B
	KANSL1
	PALB2
	SLC12A3
	RAC1
	NDUFV2
	CALM3
	SCN2B
	MAN2B1
	TSHR
	SETD2
	LTBP2
	MIR20A
	NEK9
	NFKBIA
	COQ2
	SPARC
	TGIF1
	MIR214
	VIM
	MMP14
	CEP19
	TRIM2
	CIITA
	TPM2
	IL12RB1
	SERPINF2
	SIRT1
	SMAD9
	MIR486-1
	ANKRD11
	ZMPSTE24
	KIF6
	NLRP1
	RUNX2
	UGT1A1
	ACAN
	GNE
	HSPA1A
	ITGA4
	MDM2
	HYLS1
	PPM1K
	PACS1
	TULP1
	ANGPT2
	MIR6886
	MPV17
	HLA-G
	BAZ1B
	CHIT1
	CCR2
	IFT80
	CYP3A5
	VEGFC
	SOS2
	DNAH8
	FBXO7
	RHOA
	CTSB
	COL4A2
	ITGB2
	MIR483
	PTGIS
	CHST3
	HTRA1
	POGZ
	FOXH1
	CTF1
	SLC26A1
	THBS4
	AGPAT2
	HIRA
	MSX1
	TERC
	COL5A2
	SCN4B
	GPC3
	RNU4ATAC
	PARP1
	KCNN2
	NDUFA13
	CSF1
	ERCC8
	WRN
	ATP1A1
	SOST
	DPP4
	SFTPB
	MT-TS1
	SLC4A1
	TREX1
	CD79A
	BBS9
	MIR222
	IL15
	SLC22A4
	NDUFAF2
	MFAP5
	CFI
	DNASE1
	PIK3R1
	PTX3
	ZFHX3
	RNF213-AS1
	IFT88
	ESR2
	SHBG
	FLCN
	LOC106560211
	HSPG2
	GSTP1
	WASHC5
	GJA4
	CLCN7
	CDH13
	TCF7L2
	TNNC1
	TBL2
	SH2D1A
	UQCRFS1
	RAD51C
	CSTB
	SRC
	MSH2
	MT-TF
	ADORA1
	NDUFS3
	TMPO
	PLTP
	LIMK1
	SERPINH1
	IL2RB
	MMP7
	GRK2
	TMEM260
	CFB
	GPD1L
	PPP3CA
	PEX3
	CD55
	ERCC2
	COX10
	NFATC1
	CYP19A1
	ADRB3
	DCN
	DNMT3A
	IDH2
	MIR29C
	THBS2
	POU5F1
	NBN
	C4B
	NPHS1
	GSK3B
	TWIST1
	IL7R
	F2R
	ZFPM2-AS1
	SORT1
	MIR125A
	CPLANE1
	FOXRED1
	DKK1
	TCF21
	GSTT1
	SGCB
	YARS2
	ERCC1
	KIAA0586
	CEP120
	AARS2
	CYP17A1
	PEX10
	MIR23A
	TFAP2B
	MYCN
	KMT2B
	MAPK3
	ITPKC
	ODAD3
	PNPLA3
	DSCAM
	NRTN
	GTF2IRD1
	PAFAH1B1
	FANCI
	DNMT1
	RASA2
	CRYAA
	THPO
	XIAP
	EPOR
	DAG1
	ERBB3
	MYLK2
	TRPM3
	GTF2I
	DLL4
	PRKCD
	PDX1
	AKT2
	NDUFS1
	SNTA1
	CD46
	NDUFA12
	MAPK8
	GRK1
	CS
	C5
	CCDC40
	TMEM126B
	LDHA
	FCGR3A
	GP1BB
	IRAK1
	FLNB
	CLTC
	NDUFA1
	ANKH
	MT-TV
	GMPPB
	NRXN1
	CYP1A1
	IGFBP1
	MITF
	MAT2A
	CREB1
	PEX26
	SDCCAG8
	TLR3
	RB1
	UCP3
	A2ML1
	TOMM40
	RAD51
	ITGA3
	ALDH1A2
	SLC2A2
	RLBP1
	MIR92A1
	ADAMTS7
	APLNR
	TPO
	CARD14
	CUBN
	PDE4D
	RBPJ
	TXN
	LMOD1
	U2AF1
	MIR30A
	SLC2A4
	MIR33A
	NDUFB11
	UNC5C
	KITLG
	ATXN1
	AOC3
	MIR195
	PHACTR1
	LMNB1
	NT5E
	CXCR3
	HAVCR1
	CTSK
	CR1
	DBH
	LOC110121486
	FTO
	MAP3K7
	IL33
	EPHB4
	AGK
	ADORA2A
	MIR133B
	SYK
	RELA
	ETS1
	TOR1A
	PEX19
	HDAC4
	PLXND1
	DACT1
	CDH5
	TAGLN
	S100A12
	FAT4
	CYP1B1
	TLR9
	JPH2
	GH1
	S100A9
	MIR342
	MTHFD1
	INSL6
	CRH
	ACTG1
	NPR2
	RMND1
	ITGAL
	FABP4
	JPH3
	POMT2
	MT-TT
	NDUFS8
	B9D2
	AVPR2
	GNS
	ITGB1
	REST
	APOC2
	AKT3
	TPM3
	HEY2
	MAOA
	RTEL1
	CPS1
	TGM2
	NDUFAF3
	BBS5
	IRS2
	STAT5B
	PKD2L1
	CKB
	GRIN1
	STRA6
	UBE2L3
	NDUFA6
	NDUFA10
	HBEGF
	MIR107
	HDAC9
	PEX16
	MT-TW
	LIPG
	ANG
	FANCC
	FUCA1
	CAVIN1
	MT-TI
	TMPPE
	CDKN1B
	NTRK2
	PRKCA
	LTBP3
	KCNIP2
	GET1
	MYOZ2
	ACADVL
	ADRA2B
	MIR204
	LTBP4
	MIR30E
	CLIP2
	KCNE5
	FGF10
	PPIG
	ERCC4
	TIMP3
	SLC19A1
	NCAM1
	MVK
	PLCE1
	BTK
	MIR93
	HADH
	SLC19A2
	FGF1
	BMPR1B
	SLC16A2
	RPS27A
	PEX14
	MAOB
	CDK5
	PEX11B
	IRGM
	PEX13
	COX15
	CYBC1
	TNXB
	CD163
	SKI
	GZMB
	IL6ST
	MSR1
	NDUFS7
	ARID1A
	CCT7
	POMT1
	ETV6
	MIR378A
	MIR24-1
	ATN1
	BRCC3
	ANKS6
	MYOM2
	ADCY5
	LTF
	NPR1
	AIP
	NOX4
	DYRK1B
	IL7
	PIK3CG
	VPS33A
	MMUT
	CHI3L1
	DPYD
	KRT8
	ROBO1
	TAC1
	RPS19
	XK
	TJP2
	LOC113939944
	JCAD
	NUBPL
	IFNGR2
	MYO7A
	MTFMT
	PSMB8
	WWOX
	EFEMP2
	SUMF1
	SYP
	RAB3GAP1
	SEMA3D
	ACADM
	ADAR
	PROCR
	ARL13B
	SUFU
	CD27
	IL3
	S100A8
	SEMA3E
	TNFSF15
	EPG5
	MSTN
	USP9X
	FABP2
	LARGE1
	TMEM106B
	CNTNAP2
	ACVR1
	CDC42
	SGCA
	MIR6511B1
	SLC25A20
	IL17F
	TFAM
	ABO
	FKBP10
	DHCR7
	TCIRG1
	BTD
	MEG3
	BRIP1
	STK11
	CYP27B1
	ITLN1
	STN1
	CD44
	CYP2E1
	UFD1
	CLEC7A
	BCL2L1
	HYDIN
	BDKRB2
	DDX58
	GATA2
	TUBB
	MIR133A1
	MYO9B
	RRAS
	SOX6
	KCNMA1
	LAMB2
	VCAN
	CTSA
	CTCF
	SMARCAL1
	MT-TE
	FHL2
	PHEX
	FGG
	KCNJ1
	COL6A1
	CD86
	NR1H3
	HTR2B
	ADAMTS4
	SOCS1
	ATP2A1
	CDON
	WNT1
	ARVCF
	NDUFAF5
	NDUFB9
	EPAS1
	DNAJC19
	CD80
	POLG2
	KRT18
	DNAAF4
	NDUFB3
	MT-TH
	NTRK3
	EXT2
	GDF2
	SGCG
	IKZF1
	RFC2
	FANCA
	MYH7B
	MIR19A
	NDUFS6
	TPI1
	C1S
	RASA1
	GNA11
	VIP
	SFTPD
	PGR
	IRF1
	CCL4
	USP8
	RNASE3
	SPTB
	CNR1
	HGD
	ANK1
	PGM1
	MIR31
	SKIV2L
	MIR181A1
	CAMK2A
	ADSL
	SF3B4
	WNT5A
	MT-TQ
	IKBKB
	NONO
	MET
	KCNQ3
	KLF4
	CPB2
	SCNN1B
	ACAD9
	ADAMTSL1
	PDE3A
	ABCC2
	DNAH9
	MRE11
	OTC
	VLDLR
	EFEMP1
	MIR149
	NRP1
	PROC
	SLC20A2
	MST1
	DSG1
	FAM13A
	HSPA5
	HOTAIR
	TLR7
	TECRL
	ARHGAP31
	FCN3
	VTN
	NUP107
	SLCO1B1
	DNAAF1
	TYMP
	NDUFAF1
	EPRS1
	AQP4
	MIR9-1
	GC
	ODAD2
	GSS
	NBAS
	MT-TN
	LIG4
	HCRT
	MAP1B
	MIR590
	SLC1A2
	STAR
	BCR
	MSX2
	MAPK10
	ADRA2C
	PDYN
	KCNB1
	CD68
	PFN1
	SHANK3
	ANXA2
	PTHLH
	FANCD2
	FANCL
	PPP1R13L
	HAND2-AS1
	ETFDH
	XRCC1
	CHRM3
	DNAAF11
	TRPM7
	PDE4A
	FKBP1B
	CACNA1H
	RCAN1
	DSG2-AS1
	GPC4
	COX4I1
	CHUK
	PCDH15
	CYP2J2
	MIR124-1
	NUP188
	SRSF2
	MLYCD
	EIF2AK3
	C2
	SP1
	TFAP2A
	XRCC2
	NDUFAF8
	DCAF8
	TXNRD2
	PROS1
	TAF1
	CSNK2A1
	CYP21A2
	TFPI
	NFKBIL1
	MMP21
	MEGF8
	SYNE2
	LAMA4
	CCDC39
	S100A1
	PTGDS
	PPARD
	NQO1
	COX6B1
	ENO1
	DNAAF2
	LAMA3
	HSPB2
	TRPS1
	ARHGAP9
	USF1
	DNAI2
	FURIN
	LIFR
	ATRIP
	MICA
	TANGO2
	NF2
	FOXO1
	NAT2
	MLX
	CCR3
	KRT1
	CD59
	FASTKD2
	MIB1
	FRAS1
	PUS3
	PRKCB
	MCTP2
	FADD
	IL4R
	MIR10A
	AHDC1
	PCCB
	MC2R
	DYM
	IRX4
	KRIT1
	BVES
	IFNA2
	ACTG2
	IL1RAPL2
	MYBPC1
	SLC34A3
	SOX18
	BMP1
	SLC26A4
	MIR1-2
	MIR192
	PLAUR
	ASCL1
	SPATA7
	NDUFA11
	SLC10A2
	MT-TS2
	PDHA1
	TNC
	ATP1B1
	RSPH9
	PPP1R17
	RREB1
	MIR205
	CAMTA1
	FBXL4
	DUOX2
	RSPH4A
	SERPIND1
	NR0B2
	RNLS
	YAP1
	PLCB1
	LAMP1
	SRFBP1
	SLPI
	CD209
	STX1A
	GATM
	KCNA1
	JMJD1C
	MERTK
	PALLD
	FANCB
	IL9
	MIR10B
	ITPR3
	BMP7
	CEP164
	ARG1
	CFAP298
	IRF8
	KCNAB2
	MIR25
	NDUFB8
	MYOC
	CILP
	CX3CL1
	VRK1
	HRC
	ACKR1
	FTH1
	ARID2
	LAMC2
	WARS1
	RPS26
	TACO1
	GABRD
	DDIT3
	IGF2R
	TK2
	MADD
	GOSR2
	FOXJ1
	ANK3
	ATP1A2
	EZH2
	IL16
	PIK3R2
	SLC2A9
	COL6A2
	ORAI1
	NOG
	IGFBP7
	RPL26
	CD274
	ABCG1
	MAGI2
	SEC24C
	CPT1A
	ASPN
	GPR35
	DICER1
	CHD2
	STAT6
	ADK
	BECN1
	RSPH3
	ACTN1
	COQ8B
	TBX21
	YY1
	MIR424
	ANXA11
	EIF2B2
	LMNB2
	DTNBP1
	PCCA
	EIF2AK2
	CAMK2D
	PTPN1
	ANKLE2
	CSF1R
	PET100
	GRK5
	KCND2
	AIF1
	GJC1
	COMP
	SPECC1L
	ECHS1
	RAB27A
	PRDM6
	SLC2A3
	NFIB
	KLK3
	SOCS3
	TNFSF10
	GRIA1
	PUF60
	FANCE
	CHRM2
	PDGFA
	IL1RL1
	SFRP4
	EXOSC3
	GCKR
	MIR18A
	THRB
	SELPLG
	STAT5A
	DNAH1
	CCDC103
	ARF1
	M6PR
	CXCL9
	NEDD4L
	IRAK4
	VAC14
	SCNN1G
	GTPBP3
	PRDX1
	ADH1B
	MAP3K5
	GYPA
	BACH2
	FANCG
	MYH10
	KIAA1109
	PSMB9
	ARL3
	SPAG1
	THRA
	SPTA1
	AHR
	NR1H2
	UBE3B
	MUC16
	RARRES2
	DNAL1
	ABCA12
	HLA-DRB5
	IL23A
	LIPT1
	DLG4
	CARD9
	ANGPTL3
	GPX3
	CTC1
	GRIA2
	CYP11B1
	ABCB7
	CARD8
	AKR1B1
	CHKA
	NEK10
	ATP5F1E
	LRRC37A2
	MIR98
	CALB2
	TFEB
	NOD1
	CCM2
	DNAAF3
	GLUL
	PRICKLE1
	SLC7A7
	TLR1
	CAPN10
	NOX1
	BLM
	CTSG
	ATP6AP2
	GAL
	GREM1
	COX7B
	PRSS1
	MIR148A
	HSD11B2
	CD244
	TOP3A
	HDAC6
	GAS5
	AHSP
	LOC110806263
	CYGB
	TNFRSF8
	ZBTB20
	ITGA7
	ITGA8
	TRAF6
	MBTPS2
	CRAT
	CCR4
	MIR127
	FANCM
	APOD
	SLC30A8
	CALCRL
	TUBB4A
	MYH14
	UBC
	KLF1
	VPS13A
	FRZB
	IAH1
	NME8
	ABCG2
	MIR141
	EDN2
	PDE9A
	NTF3
	RTN4
	PEPD
	IL22
	HTR1A
	RBFOX1
	GALNT3
	HMBS
	NDUFA9
	TGFBR3
	ADAMTS3
	SREBF2
	RMRP
	ATP6V0A2
	RAB3GAP2
	HPS1
	PAX8
	AQP1
	TUBA4A
	FOXO3
	GNRH1
	ERCC3
	DRP2
	CXCR2
	GNPTG
	ECM1
	MYH15
	FPGT-TNNI3K
	CLCN2
	DHFR
	TPH1
	BSG
	CXCR1
	CTSL
	DLK1
	MESP1
	PRKCH
	ARMS2
	COX14
	SCGB1A1
	HTR1B
	ATP5F1D
	VANGL2
	RNASEH2C
	KIFBP
	PRPF8
	FKBP1A
	DRD1
	COL6A3
	CCK
	RAB23
	TNFSF12
	CHRNA3
	IDO1
	SIN3A
	FHIT
	HDAC2
	MAX
	NOTCH4
	RAC2
	NEUROD1
	OXT
	IBSP
	NPR3
	PSRC1
	KCNN3
	HSPB7
	NEBL
	CYP24A1
	NADSYN1
	SOX5
	DLST
	TTC12
	COL12A1
	SLC30A10
	HACD1
	RGS5
	GGCX
	CAMK2G
	SLC12A2
	NFKB2
	BANF1
	ACADS
	CASP7
	FOLH1
	MIRLET7B
	SIRT6
	FANCF
	CHD3
	HRH2
	ELAC2
	FADS1
	ZEB1
	DDR2
	IGFBP2
	SDC1
	ADRA2A
	ADIPOR1
	HMGCL
	SLC39A8
	CXCL1
	ADCY6
	IL11
	ANKRD26
	SAMHD1
	HCCS
	TSLP
	PCNA
	NDUFC2
	FADS2
	DIO2
	MALAT1
	TNNI2
	DRC1
	GAS8
	CD69
	DDAH2
	DNAAF5
	TRAF3IP2
	PROKR2
	CELSR2
	MTPN
	DHCR24
	MASP2
	PRKAA2
	BMPER
	ROCK1
	SMAD7
	CFP
	COA8
	CNTF
	NNT
	TRPV1
	CAPN1
	AP3B1
	NTS
	PLA2G10
	RSPH1
	CDKN3
	UCP1
	SMO
	MECOM
	MIR23B
[truncated: 6,521 more rows]

## Sheet: Degree
Gene	Degree	PDB ID
MPO	12	5mfa	6azp
CYCS	12	2ybb
ANXA5	11	1anx
HDAC1	11	5icn	4bkx
F2	9	3k65	1nl1
ERBB2	9	3h3b	2a91	3wlw	2n2a	3rcd
GSR	8	2gh5
SOD2	8	1pl4
HDAC3	8	4a69
HPGDS	7	3kxo
ACTA1	7	6f1t
MMP2	7	1eak	1ks0	1cxw	1gxd	1j7m	1gen
HDAC6	7	5edu	3phd
HDAC2	7	4ly1	4bkx
ACHE	6	4m0e
SDHA	6	2h88
TJP1	5
MEF2A	5
GOT1	5
CKM	4
PPARA	4
MT-CYB	4
SIN3B	4
NME2	3
CD38	3
YARS2	3
RUNX1T1	3
NCOA2	3
TNNC2	2
AHCY	2
ARHGEF12	2
CD1B	2
DDX58	2
FOLH1	2
USP19	2
SYNCRIP	2
WARS2	2
ZNF347	1
S100A11	1
CITED2	1
TRIM5	1
FGA	1
GMPR	1
HMGB2	1
TRPM7	1
S100A12	1
RHO	1
OAZ1	1
OAZ3	1
PTPRJ	1

## Sheet: Docking
Mol ID	化合物	靶点	PDB ID	位点	结合能
MOL013158	Colchicine	MPO	5mfa	HEM	-8.7
MOL013158	Colchicine	CYCS	2ybb	CDL	-6.7
MOL013158	Colchicine	ANXA5	1anx	SO4	-4.5
MOL013158	Colchicine	HDAC1	5icn	IHP	-6.9
MOL013158	Colchicine	F2	3k65	BU1	-6.8
MOL013158	Colchicine	ERBB2	2a91	NAG	-5
MOL013158	Colchicine	GSR	2gh5	FAD	-7.4
MOL013158	Colchicine	SOD2	1pl4	MN	191.4
MOL013158	Colchicine	HDAC3	4a69	I0P	-8.5
MOL013158	Colchicine	HPGDS	3kxo	KXO	-6.2
MOL013158	Colchicine	ACTA1	6f1t	ATP	-7.2
MOL013158	Colchicine	MMP2	1eak	SO4	-6.7
MOL013158	Colchicine	HDAC6	5edu	TSN	-6.5
MOL013158	Colchicine	HDAC2	4ly1	20Y	-6.6
MOL013158	Colchicine	ACHE	4m0e	1YL	-7
MOL013158	Colchicine	SDHA	2h88	BHG	-6.9

## Sheet: GO-KEGG
Pathway	Enrichment	pvalue	count			GO term	subgroup	-LogP
Huntington's disease	12.5072	8.72864e-06	6			cellular response to oxidative stress	Biological process	7.22658
Pathways in cancer	7.12962	5.67843e-05	7			response to steroid hormone	Biological process	6.88708
Transcriptional misregulation in cancer	11.1754	8.72467e-05	5			histone H3 deacetylation	Biological process	6.87987
Carbon metabolism	14.1163	0.000190048	4			response to oxidative stress	Biological process	6.80776
Thyroid hormone signaling pathway	13.0834	0.00025426	4			cellular response to chemical stress	Biological process	6.68182
Longevity regulating pathway-multiple species	19.4668	0.000500714	3			response to oxygen levels	Biological process	6.32448
Non-alcoholic fatty liver disease	10.8004	0.000526157	4			circadian regulation of gene expression	Biological process	6.15303
Adherens junction	16.7631	0.000775701	3			histone deacetylation	Biological process	5.82257
Epstein-Barr virus infection	6.72766	0.000898699	5			histone H4 deacetylation	Biological process	5.62121
Alcoholism	8.94032	0.00106527	4			response to hypoxia	Biological process	5.61409
Viral carcinogenesis	8.00625	0.00159858	4			histone deacetylase complex	Cellular component	5.85051
Longevity regulating pathway	11.0729	0.00255725	3			Sin3 complex	Cellular component	5.38388
Drug metabolism	10.3158	0.0031242	3			Sin3-type complex	Cellular component	5.09438
Platelet activation	9.28418	0.00419924	3			cell leading edge	Cellular component	5.07661
Parkinson's disease	8.4996	0.00536873	3			ruffle	Cellular component	4.10528
Hepatitis C	7.14167	0.00865984	3			perinuclear region of cytoplasm	Cellular component	3.38711
Tight junction	7.09966	0.00879992	3			blood microparticle	Cellular component	3.31216
Alzheimer's disease	7.05815	0.00894134	3			transcription repressor complex	Cellular component	3.07565
Purine metabolism	6.93645	0.00937357	3			secretory granule lumen	Cellular component	2.90348
						cell-cell junction	Cellular component	2.88357
						histone deacetylase activity (H3-K14 specific)	Molecular function	8.1387
						NAD-dependent histone deacetylase activity (H3-K14 specific)	Molecular function	8.1387
						NAD-dependent histone deacetylase activity	Molecular function	7.32986
						NAD-dependent protein deacetylase activity	Molecular function	7.09005
						histone deacetylase activity	Molecular function	6.69282
						protein deacetylase activity	Molecular function	6.52432
						hydrolase activity, acting on carbon-nitrogen (but not peptide) bonds, in linear amides	Molecular function	6.18587
						deacetylase activity	Molecular function	5.61558
						transcription coregulator activity	Molecular function	5.53522
						histone deacetylase binding	Molecular function	5.02902
